# Supplementary material for: Fish oil alleviated high-fat diet–induced non-alcoholic fatty liver disease via regulating hepatic lipids metabolism and metaflammation: a transcriptomic study
Source: Lipids Health Dis. 2016 Feb 1;15:20. doi: 10.1186/s12944-016-0190-y (PMC4736290; doi:10.1186/s12944-016-0190-y)
Supplement: Additional file 1: — Table S1. The nutrient composition, energy ratio and fatty acid profiles of experimental diets. Table S2. Primers used in this study. Figure S3. The weekly body weight change of experiment animals. Table S4. Differentially expressed genes between WD group and CON group. Table S5. Differentially expressed genes between FOH group and WD group. Table S6. Upregulated DEGs (FOH vs. WD) implicated in the enrichedgene ontology processes. Table S7. Downregulated DEGs (FOH vs. WD) implicated in the enrichedgene ontology processes. (ZIP 236 kb) [file 12944_2016_190_MOESM1_ESM.zip]

Archive with 3 entries (3 files):
- supplement 4_Dataset.xls
- supplement 5_Dataset.xls
- supplements.doc
