# Supplementary material for: Fish oil alleviated high-fat diet–induced non-alcoholic fatty liver disease via regulating hepatic lipids metabolism and metaflammation: a transcriptomic study
Source: Lipids Health Dis. 2016 Feb 1;15:20. doi: 10.1186/s12944-016-0190-y (PMC4736290; doi:10.1186/s12944-016-0190-y)
Supplement: Additional file 1: — Table S1. The nutrient composition, energy ratio and fatty acid profiles of experimental diets. Table S2. Primers used in this study. Figure S3. The weekly body weight change of experiment animals. Table S4. Differentially expressed genes between WD group and CON group. Table S5. Differentially expressed genes between FOH group and WD group. Table S6. Upregulated DEGs (FOH vs. WD) implicated in the enrichedgene ontology processes. Table S7. Downregulated DEGs (FOH vs. WD) implicated in the enrichedgene ontology processes. (ZIP 236 kb) [file 12944_2016_190_MOESM1_ESM.zip › supplement 4_Dataset.xls]

## Sheet: WD-CON_Down_DEG
Gene	Chromosome	logConc	logFC	p.value
Trnv	NC_001665.2	-19.7722	-1.76245	9.09506e-06
Trnl1	NC_001665.2	-14.8442	-1.87616	1.63126e-160
Trni	NC_001665.2	-19.2767	-3.92344	1.65618e-34
Trnq	NC_001665.2	-16.6837	-2.49455	2.96326e-80
Trnm	NC_001665.2	-15.1913	-2.51066	1.79549e-225
Trnw	NC_001665.2	-17.422	-2.46289	3.22641e-47
Trna	NC_001665.2	-12.8504	-1.42701	0
Trnn	NC_001665.2	-17.1517	-2.39849	2.70555e-54
Trny	NC_001665.2	-12.4898	-1.15731	1.48E-310
Trns1	NC_001665.2	-17.3999	-3.46833	4.37368e-95
Trnd	NC_001665.2	-19.0382	-1.53461	2.51941e-07
Trnk	NC_001665.2	-17.0482	-2.38043	6.06539e-57
ATP8	NC_001665.2	-8.57271	-1.15909	0
Trnr	NC_001665.2	-17.3024	-2.38364	2.79553e-48
Trnh	NC_001665.2	-16.872	-2.06037	1.04743e-48
Trns2	NC_001665.2	-17.6039	-2.68345	7.49035e-50
Trnl2	NC_001665.2	-17.3979	-2.19266	2.02693e-38
Trnt	NC_001665.2	-18.3212	-2.2198	2.36315e-21
Trnp	NC_001665.2	-15.1689	-2.20281	1.71904e-176
Hebp2	NW_003805652.1	-20.3963	-1.40922	0.00288725
LOC100361997	NW_003805652.1	-20.5385	-2.04374	4.19342e-05
LOC365077	NW_003805711.1	-35.67	-28.6921	0.00195313
LOC100360208	NW_003805718.1	-35.331	-29.3702	3.05176e-05
Srd5a1	NW_003805718.1	-12.9416	-2.1398	0
Dutp	NW_003805785.1	-20.1867	-1.57742	0.000936223
RGD1562948	NW_003805785.1	-17.0799	-2.31704	2.02753e-53
Acat3	NW_003805785.1	-16.5129	-3.83638	9.94388e-216
Vom2r34	NW_003805867.1	-17.6181	-1.70964	6.4335e-21
LOC100362054	NW_003805881.1	-22.8734	-3.37389	0.00634766
Galp	NW_003805914.1	-21.2124	-2.05196	0.00151372
LOC100360574	NW_003805947.1	-20.0741	-1.57157	0.000535436
Sult2al1	NW_003805952.1	-10.777	-1.78164	0
LOC100363107	NW_003805955.1	-18.5177	-2.36936	4.94381e-21
Sepw1	NW_003805962.1	-18.5122	-1.0491	3.14076e-05
Ceacam20	NW_003805969.1	-19.6289	-1.36697	0.000303163
LOC685008	NW_003805969.1	-21.4792	-2.16238	0.00259948
Ceacam9	NW_003805969.1	-20.7257	-1.66934	0.00187823
LOC100360011	NW_003805978.1	-20.6145	-3.89174	1.10679e-14
Zfp74	NW_003805996.1	-19.4604	-1.02993	0.00383624
Spred3	NW_003805998.1	-22.1031	-2.91446	0.00131226
Hspb6	NW_003806004.1	-19.7392	-1.64238	2.93043e-05
Ccne1	NW_003806023.1	-18.8365	-2.04691	1.67925e-13
LOC499136	NW_003806029.1	-18.6258	-2.35924	1.56735e-19
Dbp	NW_003806040.1	-13.9084	-2.98923	0
LOC500159	NW_003806182.1	-21.5809	-3.95885	3.6729e-08
LOC685596	NW_003806239.1	-14.9669	-1.04389	4.63616e-47
Cpeb1	NW_003806244.1	-21.1804	-2.11609	0.000912234
Tktl1	NW_003806276.1	-18.5138	-1.59727	2.63901e-10
Cyp2c6v1	NW_003806290.1	-18.1374	-2.0613	3.93947e-21
LOC100361547	NW_003806306.1	-17.5143	-1.20622	4.64312e-12
LOC365305	NW_003806324.1	-22.1497	-2.82135	0.00234985
Thrsp	NW_003806349.1	-10.0418	-1.8609	0
Tmem41b	NW_003806373.1	-15.1829	-1.0142	2.86187e-38
Wee1	NW_003806373.1	-17.4708	-1.49942	3.34359e-18
Cyp2r1	NW_003806384.1	-16.9441	-1.01538	1.87831e-12
LOC100911093	NW_003806386.1	-20.0033	-1.9442	7.66517e-06
Syt17	NW_003806390.1	-22.8734	-3.37389	0.00634766
LOC100909429	NW_003806423.1	-20.1319	-1.68704	0.00026854
Fgfr2	NW_003806427.1	-14.5028	-1.28791	2.21856e-96
LOC691951	NW_003806427.1	-22.1994	-2.72181	0.00418091
LOC100912409	NW_003806435.1	-11.8341	-1.01659	0
LOC680693	NW_003806441.1	-17.4799	-1.30837	4.13313e-14
Irf7	NW_003806448.1	-15.3448	-1.57014	2.43289e-80
Ppfia1	NW_003806455.1	-19.1289	-1.46194	2.14769e-06
Dhcr7	NW_003806458.1	-14.5202	-1.64681	1.5198e-154
LOC100911841	NW_003806458.1	-19.8365	-2.04691	4.30284e-07
Tm7sf2	NW_003806458.1	-16.4655	-3.6561	7.60573e-202
LOC690183	NW_003806465.1	-19.161	-2.45878	3.76165e-15
Fads2	NW_003806476.1	-14.6465	-1.70629	2.2131e-152
Fads3	NW_003806477.1	-18.746	-1.37013	2.55922e-07
Fads2	NW_003806477.1	-12.0173	-1.99048	0
Fads1	NW_003806477.1	-12.3305	-2.65052	0
LOC690836	NW_003806482.1	-22.6994	-3.72181	0.000976563
Tmc1	NW_003806510.1	-13.6423	-1.86162	0
LOC679749	NW_003806510.1	-20.1588	-3.63327	5.13756e-16
RGD1560242	NW_003806515.1	-18.062	-1.76735	6.58739e-17
LOC100911854	NW_003806526.1	-15.3442	-1.13736	8.34215e-43
Ifit1	NW_003806534.1	-15.6527	-1.15339	7.52098e-36
Slc35g1	NW_003806543.1	-19.0033	-1.49942	3.29085e-07
Cyp2c24	NW_003806550.1	-18.9492	-3.40844	1.26667e-32
Cyp2c12	NW_003806559.1	-15.4598	-1.94252	1.28749e-112
Marveld1	NW_003806563.1	-15.3136	-1.05134	8.76219e-38
Got1	NW_003806573.1	-12.7742	-1.3422	0
LOC100912412	NW_003806573.1	-18.0647	-1.17749	2.96667e-08
Rbm20	NW_003806586.1	-20.2669	-1.41696	0.00453386
Mctp1-ps1	NW_003806639.1	-19.8806	-1.18454	0.00535486
Atp6ap1l	NW_003806670.1	-17.7863	-1.63974	3.67744e-17
Ankrd34b	NW_003806676.1	-18.5122	-1.0491	3.14076e-05
Bhmt	NW_003806676.1	-8.34503	-1.03426	0
Hmgcr	NW_003806684.1	-13.4041	-2.3209	0
LOC680951	NW_003806694.1	-35.6013	-28.8296	0.000976562
Ccnb1	NW_003806694.1	-19.6954	-1.55491	5.84955e-05
Sgtb	NW_003806703.1	-18.7769	-1.14795	1.94519e-05
Cenpk	NW_003806703.1	-19.7332	-1.15838	0.00368996
Hmgcs1	NW_003806748.1	-11.2415	-2.61869	0
Ghr	NW_003806759.1	-15.7424	-1.30605	8.30001e-43
LOC100909878	NW_003806759.1	-20.3984	-1.67999	0.000388131
Skp2	NW_003806764.1	-18.4731	-1.19079	1.48588e-06
Npr3	NW_003806777.1	-19.8632	-1.21931	0.00379371
LOC680302	NW_003806779.1	-19.8806	-1.18454	0.00535486
Prlr	NW_003806779.1	-16.3353	-1.95424	3.111e-63
Chmp4c	NW_003806877.1	-19.6429	-1.33895	0.000440285
Dnajc5b	NW_003806896.1	-20.746	-2.01399	0.000191076
Ect2	NW_003806923.1	-20.246	-1.45878	0.00308768
LOC361937	NW_003806948.1	-20.8492	-1.80754	0.00131873
Intu	NW_003806956.1	-19.259	-1.31499	5.31176e-05
Hspa4l	NW_003806958.1	-18.3827	-1.71147	9.07787e-13
Plk4	NW_003806958.1	-19.5961	-1.00961	0.00762052
Ccrn4l	NW_003806988.1	-16.7454	-3.67527	3.35971e-168
LOC100909807	NW_003807005.1	-16.2775	-1.01619	5.3168e-19
Med12l	NW_003807010.1	-19.1095	-1.18576	0.00011094
Mme	NW_003807024.1	-20.2257	-1.49942	0.00208811
LOC100359468	NW_003807071.1	-20.3734	-1.45502	0.00191396
RGD1565157	NW_003807100.1	-18.5961	-1.00961	0.000111743
LOC100912074	NW_003807110.1	-35.831	-28.3702	0.0078125
Fdps	NW_003807110.1	-13.1607	-2.80213	0
Hcn3	NW_003807110.1	-17.0739	-1.04143	7.32608e-12
Pmvk	NW_003807110.1	-14.9648	-1.53809	1.02345e-99
LOC100363268	NW_003807196.1	-17.4467	-1.05741	9.90833e-10
RGD1566380	NW_003807201.1	-19.5728	-4.80523	3.96679e-43
LOC500213	NW_003807207.1	-35.831	-28.3702	0.0078125
Man1a2	NW_003807216.1	-16.6227	-1.03963	6.59353e-16
LOC691020	NW_003807218.1	-20.9887	-1.97335	0.00087791
LOC100363379	NW_003807222.1	-17.9171	-1.37811	1.57208e-11
RGD1309139	NW_003807231.1	-16.4432	-1.20289	2.36189e-23
Amy2-ps2	NW_003807269.1	-20.5411	-1.69873	0.000679548
LOC100910695	NW_003807288.1	-18.5101	-3.45671	2.38647e-44
Manba	NW_003807299.1	-18.4744	-1.00192	5.44753e-05
Adh4	NW_003807308.1	-13.1228	-1.23798	1.18184e-229
Syde2-ps1	NW_003807326.1	-15.8289	-1.30932	8.21063e-41
LOC100909760	NW_003807326.1	-19.6572	-1.31038	0.000636173
Lhx8	NW_003807345.1	-17.5231	-1.39478	2.29283e-15
LOC365967	NW_003807347.1	-16.0119	-1.48214	1.18915e-45
LOC499742	NW_003807357.1	-18.4286	-1.15428	2.04747e-06
Ass1	NW_003807414.1	-9.12133	-1.26947	0
Hmcn2	NW_003807414.1	-19.9156	-3.28949	1.2794e-15
Slc25a25	NW_003807436.1	-13.3914	-1.5233	9.41069e-288
Lhx6	NW_003807444.1	-18.622	-1.38077	1.9896e-07
RGD1563231	NW_003807453.1	-20.045	-1.21702	0.00778744
LOC690813	NW_003807453.1	-20.8106	-1.49942	0.00700037
RGD1563602	NW_003807459.1	-19.3632	-1.6096	1.89985e-06
Igkv28	NW_003807459.1	-18.8109	-1.08004	7.2915e-05
RGD1564381	NW_003807464.1	-22.407	-4.30677	1.09673e-05
LOC500181	NW_003807464.1	-20.3106	-1.32949	0.00365777
LOC500180	NW_003807464.1	-20.1497	-2.17749	2.03159e-06
LOC500174	NW_003807471.1	-19.6297	-1.07673	0.00490338
LOC690156	NW_003807473.1	-20.0489	-1.85305	3.01159e-05
LOC502622	NW_003807490.1	-20.2884	-2.20396	1.22085e-06
LOC499796	NW_003807514.1	-20.6145	-1.55189	0.00256321
Upp2	NW_003807541.1	-14.3848	-2.95727	0
Ccdc148	NW_003807541.1	-18.7846	-1.29297	1.64477e-06
Baz2b	NW_003807545.1	-17.4628	-1.11676	1.39209e-10
Atg4a	NW_003807546.1	-17.6551	-1.3915	4.24714e-14
Fign	NW_003807551.1	-18.0426	-1.27022	1.58202e-09
Dcaf17	NW_003807566.1	-18.739	-1.072	5.10327e-05
Dusp19	NW_003807589.1	-18.8547	-1.23638	8.18218e-06
Fam171b	NW_003807596.1	-19.783	-1.05885	0.00985345
Olr707	NW_003807620.1	-21.0182	-3.08438	1.85702e-07
Gyltl1b	NW_003807626.1	-19.4332	-1.08438	0.00203114
Cry2	NW_003807626.1	-16.2386	-1.09386	2.77459e-22
Alx4	NW_003807626.1	-35.831	-28.3702	0.0078125
RGD1560017	NW_003807647.1	-17.8597	-2.75743	5.54616e-44
Kcna4	NW_003807665.1	-35.746	-28.5401	0.00390625
Oip5	NW_003807688.1	-19.283	-2.93999	1.57879e-19
Wdr76	NW_003807697.1	-19.8394	-1.10208	0.0086415
Duoxa1	NW_003807697.1	-20.9422	-5.23638	2.74789e-21
Duox1	NW_003807697.1	-19.8963	-2.40922	4.8022e-09
Bub1	NW_003807710.1	-18.6548	-1.09606	4.1113e-05
Ckap2l	NW_003807710.1	-20.3374	-1.80198	9.84888e-05
Nkx2-4	NW_003807750.1	-21.4984	-4.12391	2.84126e-09
LOC100911799	NW_003807770.1	-18.9674	-2.01599	5.02787e-12
LOC689551	NW_003807773.1	-21.6497	-5.82135	1.05818e-16
LOC100362874	NW_003807773.1	-21.1497	-2.82135	6.16489e-06
Snph	NW_003807778.1	-21.407	-4.30677	1.12664e-10
LOC100363434	NW_003807778.1	-17.2666	-1.44789	2.81777e-19
Acss2	NW_003807786.1	-14.3198	-2.40869	0
Sgk2	NW_003807813.1	-16.4292	-1.16846	2.3803e-22
Fam65c	NW_003807818.1	-17.6295	-1.8169	2.9073e-23
Insig1	NW_003807871.1	-12.0304	-2.66417	0
Fbxl13	NW_003807897.1	-20.7124	-3.05196	7.59716e-09
Sema3c	NW_003807898.1	-19.805	-1.1708	0.00444402
Cyp51	NW_003807945.1	-12.1742	-3.60989	0
RGD1562992	NW_003807945.1	-20.6497	-2.65142	3.1028e-07
RGD1565361	NW_003807945.1	-21.0182	-1.91446	0.00143091
LOC100360597	NW_003807964.1	-22.5594	-4.00192	0.000144958
RGD1559502	NW_003807990.1	-22.6497	-3.82135	0.000518799
LOC679818	NW_003808013.1	-20.5782	-3.32045	3.49648e-11
Trpv6	NW_003808016.1	-18.2162	-1.57904	2.15254e-12
Osbpl3	NW_003808042.1	-17.0308	-1.29391	3.70429e-18
Inmt	NW_003808044.1	-15.5623	-2.73734	4.95814e-208
Ppm1k	NW_003808054.1	-15.6825	-1.08488	1.77365e-31
LOC690006	NW_003808073.1	-21.7669	-2.41696	0.00257683
LOC100912239	NW_003808080.1	-19.0741	-3.57157	7.76227e-33
LOC362382	NW_003808097.1	-19.4	-1.27354	0.000221964
LOC682830	NW_003808118.1	-21.1497	-1.65142	0.00935531
LOC500375	NW_003808138.1	-21.7257	-3.66934	1.62423e-06
LOC681041	NW_003808161.1	-20.4887	-2.97335	1.01821e-09
Cml5	NW_003808161.1	-16.5109	-2.53611	4.04175e-93
Vom1r94	NW_003808165.1	-35.246	-29.5401	7.62939e-06
LOC685085	NW_003808170.1	-20.5489	-4.02298	4.62081e-16
LOC502859	NW_003808171.1	-19.9697	-2.26238	1.02732e-07
Glt8d4	NW_003808186.1	-20.4697	-1.26238	0.0094753
LOC680270	NW_003808203.1	-21.4422	-4.23638	4.11092e-10
Cand2	NW_003808212.1	-21.6497	-2.65142	0.000488281
Ccdc77	NW_003808228.1	-16.9243	-1.43438	1.32381e-23
Usp18	NW_003808228.1	-15.9907	-1.03953	9.77621e-24
Pex5	NW_003808242.1	-18.2978	-1.06918	3.56451e-06
Vom2r52	NW_003808244.1	-19.6679	-1.44497	0.000166042
RGD1561715	NW_003808244.1	-18.9564	-4.56407	5.88697e-59
Cdca3	NW_003808244.1	-19.6867	-1.25149	0.00130717
Ntf3	NW_003808246.1	-15.7428	-1.60155	4.83372e-64
Efcab4b	NW_003808290.1	-20.3963	-1.40922	0.00288725
Gys2	NW_003808307.1	-13.6117	-1.17566	1.77301e-148
LOC100360452	NW_003808307.1	-21.2812	-2.55831	0.000103716
Arntl2	NW_003808315.1	-18.0606	-1.43688	1.15905e-11
Bicd1	NW_003808318.1	-17.8519	-1.85419	1.29079e-20
Pi15	NW_003808330.1	-22.1994	-2.72181	0.00418091
LOC682787	NW_003808365.1	-17.1384	-1.12794	2.10822e-13
Sdr16c6	NW_003808373.1	-20.7776	-4.39558	1.85704e-16
RGD1564278	NW_003808391.1	-21.1202	-2.23638	0.000324914
RGD1565988	NW_003808404.1	-18.2223	-2.67601	7.38747e-33
LOC683961	NW_003808471.1	-35.746	-28.5401	0.00390625
LOC100910535	NW_003808471.1	-20.246	-1.45878	0.00308768
Acnat1	NW_003808482.1	-17.4434	-1.34803	7.14361e-15
LOC681025	NW_003808483.1	-19.3958	-2.92826	6.3842e-18
Mup4	NW_003808527.1	-14.2345	-4.06252	0
LOC500473	NW_003808527.1	-15.8716	-3.86779	0
LOC500472	NW_003808527.1	-15.7785	-4.64485	0
LOC688547	NW_003808529.1	-10.9238	-2.52842	0
Mup5	NW_003808529.1	-10.9203	-1.35507	0
LOC100912565	NW_003808534.1	-11.8707	-1.69059	0
LOC100912610	NW_003808538.1	-14.5818	-2.37477	3.33132e-307
LOC100909412	NW_003808542.1	-8.44058	-2.43234	0
LOC683728	NW_003808562.1	-35.831	-28.3702	0.0078125
LOC100911372	NW_003808599.1	-18.5647	-1.00756	9.33449e-05
Slc24a2	NW_003808599.1	-20.4887	-1.49942	0.00222143
Elavl2	NW_003808612.1	-19.6275	-2.05196	3.6414e-08
Cks1bp6	NW_003808612.1	-19.101	-1.5178	6.48972e-07
LOC100911245	NW_003808622.1	-19.8297	-1.28642	0.0018681
Ak4	NW_003808635.1	-14.7133	-1.19359	4.29002e-72
Pcsk9	NW_003808649.1	-14.4909	-2.17868	3.2615e-275
Dhcr24	NW_003808649.1	-13.276	-1.81424	0
LOC100911135	NW_003808659.1	-16.3979	-2.53534	7.10428e-101
LOC100362895	NW_003808694.1	-20.3572	-2.06646	9.26355e-06
RGD1562484	NW_003808705.1	-18.4863	-1.29555	2.61538e-07
LOC690292	NW_003808721.1	-35.3775	-29.277	6.10352e-05
RGD1561413	NW_003808753.1	-21.1994	-2.72181	1.93012e-05
Mfn2	NW_003808753.1	-19.5163	-1.3035	0.000312979
Rbp7	NW_003808753.1	-21.907	-3.30677	6.60419e-05
Spsb1	NW_003808756.1	-19.9604	-1.19986	0.0064558
Slc2a5	NW_003808756.1	-16.2875	-1.8307	2.92884e-57
Tnfrsf9	NW_003808756.1	-19.9422	-1.23638	0.00456153
Per3	NW_003808756.1	-15.9299	-1.94449	4.68582e-82
LOC100362830	NW_003808756.1	-20.4887	-1.49942	0.00222143
Nphp4	NW_003808756.1	-22.2529	-2.6149	0.00738525
RGD1564257	NW_003808762.1	-19.7529	-1.6149	4.45345e-05
Isg15	NW_003808772.1	-16.0967	-1.06587	2.8152e-23
Cdkl4	NW_003808778.1	-20.907	-1.69206	0.00332689
Abcg8	NW_003808784.1	-19.1319	-2.85697	1.59972e-20
Id2	NW_003808882.1	-13.8939	-1.06916	2.09918e-101
Rsad2	NW_003808882.1	-17.2525	-1.02693	1.33413e-10
LOC686932	NW_003808890.1	-22.8734	-3.37389	0.00634766
Foxg1	NW_003808957.1	-21.2812	-2.55831	0.000103716
Lrr1	NW_003809002.1	-35.746	-28.5401	0.00390625
Tmem30b	NW_003809015.1	-18.8824	-1.84607	6.96877e-11
Plekhd1	NW_003809035.1	-22.8734	-3.37389	0.00634766
Rdh11	NW_003809046.1	-15.0453	-1.41544	3.01102e-80
Ltbp2	NW_003809048.1	-20.6497	-1.82135	0.000471987
RGD1310769	NW_003809050.1	-15.4026	-1.58293	8.54111e-79
Cpg1	NW_003809073.1	-19.478	-1.38012	0.000102596
Otub2	NW_003809083.1	-17.1396	-1.07621	2.55696e-12
RGD1560932	NW_003809083.1	-20.3963	-1.40922	0.00288725
Serpina6	NW_003809083.1	-12.0321	-1.00145	1.89E-319
LOC100363000	NW_003809128.1	-20.6407	-1.49942	0.00393317
LOC299411	NW_003809128.1	-21.1145	-1.72181	0.00592461
LOC691840	NW_003809130.1	-21.1497	-2.17749	0.000546113
LOC100361324	NW_003809130.1	-21.7669	-2.41696	0.00257683
LOC100363856	NW_003809131.1	-20.1102	-1.49942	0.00119512
LOC691890	NW_003809133.1	-35.5385	-28.9551	0.000488281
Cdca7l	NW_003809151.1	-18.172	-1.43185	9.63597e-11
Gls2	NW_003809175.1	-12.4869	-1.06857	9.60202e-266
Timeless	NW_003809175.1	-15.907	-1.30677	1.02902e-38
Apof	NW_003809175.1	-12.157	-1.29451	0
Stat2	NW_003809175.1	-13.5625	-1.21754	2.19663e-164
LOC100125368	NW_003809267.1	-14.9139	-1.67184	6.25358e-122
Mknk2	NW_003809267.1	-14.0887	-1.05528	8.37482e-87
Klf16	NW_003809267.1	-17.1006	-1.71968	8.16501e-30
Slc1a6	NW_003809274.1	-21.7257	-2.49942	0.00148964
RGD1310212	NW_003809277.1	-20.7669	-3.58688	2.04742e-11
LOC314600	NW_003809279.1	-18.4633	-1.2752	3.15182e-07
LOC314776	NW_003809398.1	-22.1031	-4.91446	7.91624e-09
LOC100363441	NW_003809439.1	-18.077	-1.05829	7.29263e-07
Yeats4	NW_003809448.1	-13.6308	-1.04237	1.4177e-115
Lyc2	NW_003809448.1	-15.2574	-1.23989	5.86831e-54
Enpp2	NW_003809522.1	-11.9702	-1.13075	0
Klhl38	NW_003809527.1	-21.0182	-1.91446	0.00143091
Sqle	NW_003809527.1	-15.3714	-4.37798	0
RGD1308133	NW_003809560.1	-21.907	-3.30677	6.60419e-05
LOC100362333	NW_003809584.1	-21.7669	-2.41696	0.00257683
Pdxp	NW_003809588.1	-20.246	-1.45878	0.00308768
LOC100910463	NW_003809589.1	-19.7375	-1.47085	0.000194298
Sult4a1	NW_003809589.1	-22.4792	-4.16238	4.00543e-05
Pnpla5	NW_003809589.1	-21.0919	-4.93682	5.99564e-17
Pnpla3	NW_003809589.1	-17.6398	-4.79391	9.91898e-160
RGD1306462	NW_003809605.1	-18.0482	-2.38043	1.28749e-29
Mlc1	NW_003809605.1	-14.8489	-1.86685	2.28849e-158
Abcd2	NW_003809605.1	-19.496	-1.20991	0.000764582
Krt75	NW_003809631.1	-18.9529	-1.81393	4.56355e-10
Nfe2	NW_003809633.1	-19.0182	-2.74453	1.46797e-20
Pdgfd	NW_003809661.1	-20.6497	-1.82135	0.000471987
Fat3	NW_003809691.1	-20.9332	-2.08438	0.000324063
Vkorc1l1	NW_003809694.1	-20.6962	-1.38839	0.00904119
Naalad2	NW_003809698.1	-20.3394	-2.10208	5.6141e-06
LOC367029	NW_003809707.1	-35.831	-28.3702	0.0078125
Ldlr	NW_003809715.1	-15.15	-1.35806	3.38972e-69
Spc24-ps1	NW_003809715.1	-19.0594	-1.00192	0.00087372
Tmem218	NW_003809752.1	-16.0567	-1.00721	2.80615e-21
Vof16	NW_003809813.1	-20.0567	-1.3925	0.00219019
Sc5dl	NW_003809814.1	-12.659	-1.76075	0
Usp2	NW_003809820.1	-15.8617	-1.90097	1.55441e-82
Nnmt	NW_003809826.1	-14.1518	-1.07322	1.11373e-85
Nrg4	NW_003809833.1	-16.1685	-1.93113	4.85027e-69
LOC100363350	NW_003809833.1	-20.8182	-5.48431	1.17559e-25
Cyp1a1	NW_003809836.1	-18.7207	-1.86555	2.34979e-12
LOC100361518	NW_003809836.1	-18.8482	-1.08438	8.71744e-05
Rpl38-ps1	NW_003809836.1	-21.2812	-1.91446	0.00407732
Iqch	NW_003809844.1	-18.0146	-1.86199	4.88949e-19
LOC367101	NW_003809851.1	-22.8734	-3.37389	0.00634766
Car12	NW_003809853.1	-21.9792	-5.16238	1.45519e-10
LOC691772	NW_003809872.1	-22.7529	-3.6149	0.00183105
LOC494499	NW_003809905.1	-10.9939	-1.10803	0
Lca5	NW_003809911.1	-21.1867	-3.57742	1.04792e-08
Me1	NW_003809917.1	-14.6794	-1.11805	6.44278e-65
Mrap2	NW_003809917.1	-21.8106	-2.32949	0.00442505
Spsb4	NW_003809947.1	-17.411	-1.37984	6.84397e-16
LOC689395	NW_003809978.1	-18.7853	-1.13127	2.72042e-05
Pfkfb4	NW_003809978.1	-21.407	-2.30677	0.000910521
Lrrc2	NW_003809988.1	-18.5122	-1.0491	3.14076e-05
Dclk3	NW_003809988.1	-20.1497	-1.65142	0.000409541
LOC100910424	NW_003809988.1	-17.5525	-1.12972	1.77634e-10
RGD1566368	NW_003810007.1	-21.7669	-2.41696	0.00257683
Xcr1	NW_003810007.1	-19.2269	-1.37912	1.73169e-05
LOC690144	NW_003810087.1	-18.92	-1.19199	2.77311e-05
LOC100909645	NW_003810103.1	-20.7257	-1.66934	0.00187823
LOC100911564	NW_003810141.1	-19.1095	-1.18576	0.00011094
Slc25a27	NW_003810151.1	-19.9456	-1.82873	1.74285e-05
Gsta5	NW_003810169.1	-15.229	-1.2137	1.54446e-52
Rims1	NW_003810169.1	-20.7124	-3.05196	7.59716e-09
LOC100362897	NW_003810171.1	-22.6497	-3.82135	0.000518799
LOC100910006	NW_003810205.1	-18.3413	-1.39089	4.22075e-09
Dnah7	NW_003810227.1	-19.1994	-1.1071	0.00050909
LOC367275	NW_003810227.1	-18.7605	-1.18074	9.84804e-06
Coq10b	NW_003810227.1	-14.3508	-1.34857	2.30905e-117
Igfbp2	NW_003810251.1	-18.499	-2.50798	8.74155e-24
Hes6	NW_003810270.1	-13.4219	-1.45817	2.10412e-258
Per2	NW_003810270.1	-15.7725	-1.32755	1.38457e-43
Lpin2	NW_003810309.1	-13.9673	-1.27194	9.50613e-136
Ppl	NW_003810354.1	-17.8077	-1.59688	4.33062e-16
Zfp597	NW_003810356.1	-18.4105	-1.01207	2.82309e-05
Prss32	NW_003810371.1	-19.0295	-2.27703	2.20668e-14
RGD1309926	NW_003810380.1	-19.6741	-1.77244	3.39717e-06
Pank3	NW_003810380.1	-16.5866	-1.02867	1.03745e-15
LOC690094	NW_003810425.1	-35.331	-29.3702	3.05176e-05
LOC100360252	NW_003810425.1	-35.831	-28.3702	0.0078125
Zfp354a	NW_003810431.1	-13.3842	-1.25265	2.14849e-196
Rasd1	NW_003810456.1	-18.1376	-1.28284	4.33162e-09
Pemt	NW_003810456.1	-14.4941	-1.2591	8.68944e-93
Kcnab3	NW_003810468.1	-35.831	-28.3702	0.0078125
Slc16a11	NW_003810468.1	-19.1557	-1.19456	0.000132222
Fbxo39	NW_003810468.1	-22.2529	-2.6149	0.00738525
Mir22	NW_003810468.1	-19.5257	-1.42542	8.21592e-05
Tmem97	NW_003810498.1	-14.7789	-1.38276	7.59255e-92
Slc13a2	NW_003810498.1	-17.7557	-1.03844	6.78741e-08
Gas2l2	NW_003810508.1	-35.4273	-29.1775	0.00012207
Acaca	NW_003810517.1	-14.7046	-1.63376	1.56878e-134
LOC690286	NW_003810525.1	-14.4732	-1.0346	3.71206e-64
LOC303448	NW_003810525.1	-18.4004	-2.41147	1.18213e-23
Acsf2	NW_003810532.1	-15.218	-1.96084	8.7963e-136
Hoxb4	NW_003810532.1	-18.9604	-1.19986	3.29681e-05
LOC691153	NW_003810542.1	-20.746	-2.98484	2.45798e-08
Gsdma	NW_003810542.1	-18.7307	-1.5705	4.37914e-09
Acly	NW_003810542.1	-12.6772	-2.12432	0
Ramp2	NW_003810542.1	-18.8379	-1.26994	4.00411e-06
G6pc	NW_003810542.1	-11.0695	-1.64356	0
LOC303566	NW_003810542.1	-21.5594	-2.00192	0.00719738
Fasn	NW_003810582.1	-14.3129	-3.09398	0
Epha3	NW_003810604.1	-18.9038	-2.97335	1.04991e-25
Bach1	NW_003810682.1	-19.0954	-1.11609	0.000255346
Mir802	NW_003810682.1	-21.8572	-2.23638	0.00753784
Osbpl11	NW_003810774.1	-14.2664	-1.22545	1.01039e-102
Ppp1r2	NW_003810775.1	-18.7976	-1.35055	6.35689e-07
Hrasls	NW_003810792.1	-20.2494	-1.70295	0.000469757
Bcl6	NW_003810792.1	-15.2208	-1.20289	5.8955e-52
Snai2	NW_003810827.1	-19.2257	-1.15957	0.000312839
Hmgb1	NW_003810910.1	-15.9843	-1.12964	9.24546e-28
Cyp3a18	NW_003810920.1	-11.0548	-1.02692	0
Cyp3a71-ps	NW_003810920.1	-17.5163	-2.52541	4.44278e-47
Nptx2	NW_003810926.1	-21.7529	-3.6149	3.03239e-06
Mmd2	NW_003810926.1	-20.3734	-1.45502	0.00191396
RGD1562569	NW_003810932.1	-35.2872	-29.4576	1.52588e-05
Cyp3a9	NW_003810935.1	-13.8848	-1.90204	8.78E-319
Irs3	NW_003810991.1	-18.3321	-1.67189	1.12048e-12
Rabl5	NW_003810991.1	-20.007	-1.70587	0.000100497
LOC100909758	NW_003811000.1	-15.2811	-1.41874	8.51687e-69
Aacs	NW_003811057.1	-17.9	-3.23201	1.45145e-58
Oas1h	NW_003811067.1	-16.4674	-1.28342	9.32181e-26
Oas1b	NW_003811067.1	-17.6186	-1.27601	2.17642e-12
Sds	NW_003811067.1	-12.9744	-1.4405	0
Oasl	NW_003811077.1	-17.798	-1.10588	1.56943e-08
RGD1565883	NW_003811077.1	-20.0232	-1.67345	0.000153889
Mvk	NW_003811077.1	-16.263	-1.12519	4.56228e-23
LOC687861	NW_003811077.1	-18.2669	-1.24203	6.89043e-08
Acacb	NW_003811081.1	-15.8329	-1.98549	4.15163e-91
Chek2	NW_003811086.1	-18.5337	-1.33826	1.77201e-07
LOC100909512	NW_003811086.1	-20.822	-1.86199	0.000821395
LOC679734	NW_003811193.1	-22.8106	-3.49942	0.00341797
Dbi	NW_003811247.1	-11.2817	-1.1629	0
Acmsd	NW_003811268.1	-16.0658	-1.65851	6.21453e-55
Ren	NW_003811274.1	-18.229	-2.01879	4.8074e-19
Igfn1-ps1	NW_003811276.1	-21.8106	-5.49942	1.77636e-13
LOC100910878	NW_003811290.1	-18.0792	-3.2463	7.64228e-53
LOC680415	NW_003811310.1	-20.6497	-1.82135	0.000471987
Slc19a2	NW_003811314.1	-13.5893	-1.00078	9.2834e-110
Dpt	NW_003811314.1	-10.6586	-1.08118	0
LOC100366054	NW_003811325.1	-16.4672	-2.2318	1.20579e-74
Apoa2	NW_003811328.1	-10.71	-1.19902	0
LOC688551	NW_003811328.1	-35.3775	-29.277	6.10352e-05
F11r	NW_003811328.1	-13.1615	-1.00356	8.77752e-148
Opn3	NW_003811340.1	-18.8724	-1.56215	2.20057e-08
RGD1563812	NW_003811340.1	-20.182	-2.41696	1.61638e-07
2015-03-01	NW_003811368.1	-11.8845	-1.13278	0
Nek2	NW_003811384.1	-19.6289	-1.36697	0.000303163
Kcnh1	NW_003811384.1	-18.5163	-1.16927	3.45107e-06
Hsd17b13	NW_003811443.1	-12.3986	-1.05295	2.63333e-274
Fras1	NW_003811457.1	-17.4265	-1.25215	3.67889e-13
Afm	NW_003811475.1	-12.796	-1.00696	5.33111e-191
Ugt2b1	NW_003811486.1	-12.658	-1.03188	2.09269e-220
RGD1561787	NW_003811587.1	-20.4768	-3.52326	2.63071e-13
Kcnip4	NW_003811595.1	-18.0345	-2.87684	4.92658e-43
Rfwd2l1	NW_003811598.1	-20.7257	-2.49942	2.82888e-06
LOC685322	NW_003811623.1	-16.3974	-1.05262	1.53817e-18
Ugp2	NW_003811664.1	-10.6374	-1.27433	0
Wdpcp	NW_003811664.1	-18.121	-1.01714	2.95441e-06
Kcnk5	NW_003811716.1	-16.6902	-1.90248	5.10209e-47
LOC305806	NW_003811724.1	-21.1497	-3.65142	3.02134e-09
Cadps	NW_003811742.1	-19.3632	-1.6096	1.89985e-06
Cdkn3	NW_003811774.1	-19.6679	-1.44497	0.000166042
LOC100363123	NW_003811788.1	-21.907	-3.30677	6.60419e-05
Cbln3	NW_003811825.1	-16.5048	-1.04841	2.73661e-17
LOC100911752	NW_003811864.1	-18.661	-1.45878	6.01877e-08
Trim13	NW_003811864.1	-19.783	-1.05885	0.00985345
Gnrh1	NW_003811864.1	-19.1497	-1.00756	0.00126139
Fdft1	NW_003811867.1	-12.4714	-1.99369	0
LOC691988	NW_003811877.1	-18.5122	-1.0491	3.14076e-05
Pcdh20	NW_003811929.1	-21.4792	-2.16238	0.00259948
LOC306096	NW_003811947.1	-20.0947	-1.31655	0.00460131
LOC290444	NW_003811957.1	-20.0975	-1.75576	0.000113611
Il17rb	NW_003812023.1	-17.4126	-2.68075	4.71574e-56
RGD1564899	NW_003812027.1	-20.6679	-1.44497	0.00598812
Slc5a5	NW_003812064.1	-21.5594	-2.00192	0.00719738
Msmo1	NW_003812086.1	-14.2116	-4.3677	0
LOC100911556	NW_003812132.1	-21.1497	-1.65142	0.00935531
LOC690117	NW_003812139.1	-18.5954	-1.59002	1.15826e-09
Adam26a	NW_003812191.1	-21.8413	-3.43802	1.94311e-05
Slc7a2	NW_003812200.1	-14.1193	-1.54072	7.74512e-179
LOC100360330	NW_003812219.1	-19.7124	-1.05196	0.0081469
RGD1561928	NW_003812225.1	-22.0594	-3.00192	0.000728607
Tpte	NW_003812257.1	-18.2926	-1.55189	2.1109e-11
Mir3074	NW_003812304.1	-21.0647	-2.34741	0.000113074
Trpc7	NW_003812333.1	-19.8463	-1.25326	0.00267044
Cxcl14	NW_003812333.1	-18.098	-1.63692	2.41389e-14
Cdhr2	NW_003812337.1	-20.5411	-1.69873	0.000679548
Tpmt	NW_003812357.1	-14.876	-1.28537	8.48837e-75
Atxn1	NW_003812362.1	-15.4925	-1.17614	1.47034e-41
Elovl2	NW_003812371.1	-15.0887	-1.08175	3.57634e-46
Gcnt2	NW_003812371.1	-16.4487	-2.45808	1.54006e-91
LOC689092	NW_003812371.1	-18.4113	-2.29816	2.1193e-21
RGD1308930	NW_003812375.1	-20.8984	-2.67999	2.42991e-06
Scgn	NW_003812426.1	-19.408	-3.38576	1.42158e-23
Slc17a4	NW_003812426.1	-15.9843	-1.44857	1.40699e-44
LOC100363522	NW_003812454.1	-22.7529	-3.6149	0.00183105
LOC498759	NW_003812459.1	-20.3963	-1.40922	0.00288725
LOC680447	NW_003812465.1	-35.746	-28.5401	0.00390625
Hist1h2bc	NW_003812465.1	-21.9422	-5.23638	3.81988e-11
Idi1	NW_003812477.1	-14.8734	-4.11522	0
Anln	NW_003812502.1	-21.1867	-3.57742	1.04792e-08
LOC100362340	NW_003812525.1	-21.8734	-3.37389	3.5882e-05
Nebl	NW_003812539.1	-19.89	-1.34072	0.00154717
Mastl	NW_003812550.1	-20.4243	-2.27201	1.96465e-06
RGD1562080	NW_003812595.1	-18.9792	-1.16238	6.55037e-05
LOC100911868	NW_003812599.1	-20.3335	-1.28369	0.00540157
LOC498836	NW_003812630.1	-35.6013	-28.8296	0.000976562
Stard4	NW_003812630.1	-13.755	-1.34179	1.57046e-174
Slc25a2	NW_003812641.1	-22.2529	-2.6149	0.00738525
Spink1	NW_003812663.1	-14.2463	-1.15533	5.08026e-93
Trim36	NW_003812676.1	-19.9332	-2.08438	7.23718e-07
LOC317165	NW_003812679.1	-20.3335	-1.28369	0.00540157
LOC100362233	NW_003812691.1	-22.1994	-2.72181	0.00418091
LOC100359896	NW_003812691.1	-18.6095	-2.28701	1.25883e-18
LOC100910979	NW_003812705.1	-19.1452	-1.21562	9.34069e-05
Apcdd1	NW_003812716.1	-17.8488	-1.46856	1.45862e-13
RGD1566303	NW_003812726.1	-22.8734	-3.37389	0.00634766
LOC100364080	NW_003812726.1	-33.7926	-32.447	1.83671e-40
Mt1a	NW_003812809.1	-12.9351	-1.21549	5.62737e-252
LOC501233	NW_003812825.1	-19.5138	-1.59727	8.58056e-06
Ces1a	NW_003812828.1	-20.1679	-1.38394	0.00380165
LOC100909925	NW_003812858.1	-18.3164	-1.03203	9.02024e-06
LOC501317	NW_003812894.1	-22.1994	-2.72181	0.00418091
LOC100909442	NW_003812896.1	-20.9422	-3.23638	1.70514e-08
LOC291871	NW_003812922.1	-22.7529	-3.6149	0.00183105
B3gnt9	NW_003812923.1	-19.2417	-1.23638	0.000132163
Calb2	NW_003812928.1	-22.8734	-3.37389	0.00634766
Tat	NW_003812928.1	-10.401	-1.20596	0
LOC691069	NW_003812944.1	-19.4038	-1.02549	0.00318301
Bcmo1	NW_003812944.1	-17.33	-1.5748	1.52808e-21
Hsd17b2	NW_003812944.1	-10.6768	-1.88716	0
Mvd	NW_003812955.1	-17.7812	-2.2706	9.47464e-32
RT1-M6-2	NW_003812996.1	-18.2967	-1.01755	1.02332e-05
Tcte4	NW_003812996.1	-18.1385	-1.02993	2.60653e-06
LOC100910806	NW_003812996.1	-18.7207	-1.03547	0.000170094
LOC100911471	NW_003813000.1	-18.8686	-1.87381	2.80458e-11
Rps25-ps1	NW_003813023.1	-22.8106	-3.49942	0.00341797
LOC288777	NW_003813026.1	-35.746	-28.5401	0.00390625
Sik1	NW_003813034.1	-16.7534	-1.25418	2.00902e-20
Lss	NW_003813037.1	-17.6275	-2.30302	1.83135e-36
RGD1564149	NW_003813037.1	-21.0489	-1.85305	0.0023157
LOC100909546	NW_003813046.1	-18.2722	-2.23638	2.0118e-22
Gstt3	NW_003813049.1	-13.1982	-1.10318	1.34894e-173
LOC100360692	NW_003813072.1	-18.3921	-1.1071	3.82863e-06
LOC100360595	NW_003813072.1	-35.67	-28.6921	0.00195313
Edar	NW_003813072.1	-17.9839	-1.15286	2.08773e-08
Amd1	NW_003813126.1	-13.1917	-1.06831	7.87154e-164
Ppil6	NW_003813130.1	-20.822	-1.86199	0.000821395
LOC691865	NW_003813197.1	-19.322	-1.30677	9.0608e-05
Ebp	NW_003813205.1	-13.0982	-1.73189	0
Glod5	NW_003813205.1	-20.9604	-3.19986	3.10815e-08
LOC685191	NW_003813234.1	-18.8678	-1.29633	3.28376e-06
Mid1	NW_003813263.1	-19.5708	-1.19456	0.00129358
LOC100361661	NW_003813290.1	-15.5014	-1.09445	4.58609e-36
RGD1565651	NW_003813324.1	-22.1994	-4.72181	1.11759e-07
RGD1560892	NW_003813338.1	-21.5182	-2.91446	4.92334e-05
LOC680824	NW_003813353.1	-22.0809	-4.95885	4.07454e-09
Pcyt1b	NW_003813387.1	-21.1497	-1.65142	0.00935531
LOC680227	NW_003813438.1	-15.4844	-1.73291	2.06549e-88
RGD1560821	NW_003813452.1	-15.5643	-1.18174	4.79846e-40
Dhh	NW_003813578.1	-18.4456	-1.00019	4.55401e-05
Tuba1b	NW_003813578.1	-19.6289	-1.36697	0.000303163
LOC298175	NW_003813608.1	-20.8817	-2.18747	0.000116842
LOC313310	NW_003813608.1	-20.4887	-3.49942	4.86956e-13
LOC305639	NW_003813627.1	-15.8098	-1.71138	2.17705e-69
Atp11c-ps1	NW_003813671.1	-12.4923	-1.11357	2.22266e-287
Slc9a6	NW_003813703.1	-17.1409	-1.00122	1.54711e-10

## Sheet: WD-CON_UP_DEG
Gene	Chromosome	logConc	logFC	p.value
RGD1564259	NW_003805628.1	-19.746	1.15593	0.00222753
LOC310926	NW_003805647.1	-17.6045	1.86576	5.83838e-25
RGD1560849	NW_003805653.1	-20.2758	1.3393	0.0024589
Vnn1	NW_003805678.1	-16.4297	1.38535	9.40487e-31
Tpd52l1	NW_003805696.1	-18.1451	1.23632	1.76454e-08
Rpl26-ps2	NW_003805718.1	-18.7937	1.28548	4.84872e-06
LOC363413	NW_003805754.1	-35.8845	28.2631	0.0078125
Ppp1r14c	NW_003805777.1	-20.0008	2.64626	1.28439e-10
Tagap	NW_003805785.1	-19.5163	1.47459	2.92631e-05
Mir295-1	NW_003805849.1	-21.1804	2.28718	0.000546113
Mir291b	NW_003805849.1	-20.0947	1.48764	0.000409541
Mir292	NW_003805849.1	-19.9422	1.40747	0.000460005
Lilrb3	NW_003805892.1	-19.8921	1.8929	1.88096e-06
Lilrb4	NW_003805934.1	-18.5482	2.7945	1.62721e-29
Tmem150b	NW_003805937.1	-18.3092	1.16355	6.27219e-07
Zfp580	NW_003805937.1	-19.805	1.34188	0.000497092
Rasl2-9	NW_003805937.1	-19.1572	2.48147	1.15832e-15
RGD1564801	NW_003805941.1	-21.907	2.30794	0.00753784
RGD1565590	NW_003805955.1	-19.8004	1.19517	0.0018681
Ehd2	NW_003805964.1	-19.4744	1.17301	0.000764582
C5ar1	NW_003805964.1	-18.4062	1.43235	1.6707e-09
LOC100192314	NW_003805964.1	-18.9697	1.35233	5.34489e-06
Ppm1n	NW_003805969.1	-20.1348	1.40747	0.000936223
Gemin7	NW_003805969.1	-18.8968	1.78215	6.53908e-10
LOC100360982	NW_003805969.1	-17.5044	1.2046	3.90251e-12
Kcnn4	NW_003805969.1	-18.6902	2.09752	3.42351e-15
Plaur	NW_003805969.1	-19.496	1.96001	2.17506e-08
Atp1a3	NW_003805969.1	-20.9604	3.37095	1.70514e-08
Tgfb1	NW_003805969.1	-16.4338	1.20953	1.20122e-23
Slc1a5	NW_003805969.1	-19.4639	2.02414	5.15395e-09
Fcgbpl1	NW_003805992.1	-17.8205	3.74237	1.97593e-85
Ech1	NW_003805996.1	-14.0081	1.07169	4.71263e-95
Ppp1r14a	NW_003805996.1	-16.0619	1.15674	4.80761e-28
Ggn	NW_003805998.1	-21.4792	2.33347	0.00154388
Tyrobp	NW_003806004.1	-16.9159	1.12019	4.36144e-15
Gapdhs	NW_003806004.1	-20.2705	1.13617	0.00955988
Wtip	NW_003806014.1	-20.6031	2.08554	0.000112221
LOC687679	NW_003806018.1	-35.8845	28.2631	0.0078125
Vom2r38	NW_003806034.1	-18.3622	1.64848	2.12943e-12
Napsa	NW_003806040.1	-17.1437	1.00441	6.02761e-11
LOC100360621	NW_003806040.1	-18.661	1.62987	2.33051e-10
Cd37	NW_003806040.1	-17.889	1.13412	1.05128e-08
Abcc8	NW_003806042.1	-17.121	1.18823	4.87253e-15
LOC687992	NW_003806042.1	-22.1497	2.99244	0.00131226
LOC691415	NW_003806076.1	-34.5423	30.9476	2.84217e-14
Atp10a	NW_003806087.1	-19.8806	1.35563	0.000584365
Mkrn3	NW_003806202.1	-20.9697	1.73762	0.00522288
Otud7a	NW_003806221.1	-18.986	1.23098	3.91872e-05
Cers3	NW_003806221.1	-20.7257	1.84043	0.00119324
Fam169b	NW_003806221.1	-19.1482	1.59456	3.72314e-07
Isg20	NW_003806239.1	-19.4604	1.20102	0.00053878
Abhd2	NW_003806239.1	-14.3664	1.30768	2.86e-110
Wdr93	NW_003806239.1	-21.3182	2.01154	0.00407732
Fes	NW_003806244.1	-17.2009	1.2242	7.88943e-15
Arhgap4	NW_003806277.1	-17.2611	1.02896	1.88867e-10
LOC100911552	NW_003806291.1	-12.8723	1.31312	0
Gab2	NW_003806349.1	-18.661	1.62987	2.33051e-10
Ucp2	NW_003806349.1	-15.9065	1.81299	1.50759e-73
P2ry6	NW_003806349.1	-18.3959	1.04412	1.35088e-05
Art2	NW_003806356.1	-18.7767	1.47982	1.0871e-07
Il18bp	NW_003806356.1	-17.954	1.16684	7.67911e-09
LOC100134871	NW_003806357.1	-16.2446	2.44285	1.61407e-105
LOC499224	NW_003806357.1	-35.7882	28.4557	0.00390625
Ric3	NW_003806373.1	-17.8596	2.71998	4.82976e-44
LOC100911864	NW_003806376.1	-20.5919	1.46406	0.00763208
Galntl4	NW_003806376.1	-17.6561	1.06074	9.94538e-09
Arntl	NW_003806376.1	-16.8163	2.48927	6.13052e-74
Tmc5	NW_003806390.1	-20.6962	1.55948	0.00598812
Cdr2	NW_003806398.1	-18.5876	1.13285	8.11847e-06
Usp31	NW_003806398.1	-20.045	1.38811	0.000802331
Ears2	NW_003806399.1	-18.6024	1.37185	7.57013e-08
Il21r	NW_003806423.1	-18.5718	1.10114	1.31432e-05
Tbx6	NW_003806423.1	-35.7882	28.4557	0.00390625
Aldoa	NW_003806423.1	-14.3988	1.0622	8.02034e-72
Doc2a	NW_003806423.1	-19.4887	1.02665	0.00337223
LOC308990	NW_003806423.1	-19.0923	1.01843	0.00104961
Mylpf	NW_003806423.1	-19.8182	1.15955	0.00267044
2015-09-01	NW_003806423.1	-17.123	1.09126	8.70662e-13
Xpo6	NW_003806423.1	-19.7995	1.04902	0.0062176
Itgam	NW_003806423.1	-17.4098	1.12736	2.36735e-11
Itgax	NW_003806423.1	-18.1994	1.27819	1.00832e-08
Dmbt1	NW_003806427.1	-17.8175	1.4819	2.38423e-14
Dmbt1	NW_003806432.1	-17.725	1.42299	4.84023e-14
RGD1559985	NW_003806441.1	-19.3632	4.95061	4.99854e-54
RGD1311186	NW_003806448.1	-20.6348	3.37833	2.13584e-10
RGD1309350	NW_003806448.1	-35.1272	29.7776	9.53674e-07
Athl1	NW_003806448.1	-18.4522	1.04248	1.92873e-05
Dusp8	NW_003806450.1	-20.7958	3.70025	3.80297e-11
Tnnt3	NW_003806458.1	-19.7812	1.08554	0.00444402
Phemx	NW_003806458.1	-19.0263	1.06417	0.000468604
Tnfrsf26	NW_003806458.1	-19.6116	1.02141	0.00490338
Chka	NW_003806458.1	-14.126	2.80186	0
Unc93b1	NW_003806458.1	-15.2122	1.31778	6.02512e-63
Batf2	NW_003806458.1	-20.5809	2.96001	1.83236e-08
Ccdc88b	NW_003806458.1	-16.7158	1.54038	3.29519e-31
RGD1560108	NW_003806458.1	-18.3568	1.2333	1.90722e-07
Stx3	NW_003806482.1	-18.0538	1.00931	3.15411e-06
Fam111a	NW_003806488.1	-17.6289	2.68924	5.5882e-50
Olr354	NW_003806492.1	-35.7882	28.4557	0.00390625
Hhex	NW_003806543.1	-12.6694	1.17914	5.4304e-287
Myof	NW_003806543.1	-17.0453	1.58653	8.3113e-27
LOC100361492	NW_003806550.1	-20.2758	1.3393	0.0024589
Cyp2c22	NW_003806562.1	-9.75362	1.02594	0
Entpd1	NW_003806563.1	-17.5035	1.02604	3.2066e-09
Scd	NW_003806573.1	-15.7421	1.62214	2.80095e-66
Psd	NW_003806573.1	-22.9422	3.40747	0.00634766
Gfra1	NW_003806601.1	-18.6557	1.98036	1.43314e-14
Vcan	NW_003806667.1	-19.4656	1.57587	5.65621e-06
Thbs4	NW_003806676.1	-19.8278	1.82251	2.82202e-06
Enc1	NW_003806687.1	-16.3788	1.64823	2.60219e-44
Naip2	NW_003806694.1	-17.2515	1.58892	3.06952e-23
Naip5	NW_003806694.1	-21.1867	1.74851	0.00935531
LOC100361531	NW_003806701.1	-19.8182	1.01154	0.0086415
Adamts6	NW_003806703.1	-19.9547	1.20754	0.00266726
RGD1560402	NW_003806720.1	-21.7257	3.84043	8.67993e-07
Esm1	NW_003806726.1	-19.24	1.8929	4.33737e-09
Nim1	NW_003806748.1	-17.2395	2.51323	1.04786e-56
Rpl37	NW_003806759.1	-13.4184	1.4157	1.45602e-246
Gdnf	NW_003806764.1	-18.739	2.09793	9.1059e-15
C1qtnf3	NW_003806779.1	-19.8921	1.8929	1.88096e-06
Basp1	NW_003806809.1	-18.9467	2.2285	1.38657e-14
Fabp4	NW_003806877.1	-17.7557	1.60541	3.67744e-17
Il7	NW_003806877.1	-15.9602	1.15444	1.44783e-29
Cpb1	NW_003806896.1	-19.5378	1.72026	1.2697e-06
Lrrc34	NW_003806931.1	-20.8413	1.60911	0.00700037
Gnb4	NW_003806941.1	-18.7643	1.42341	2.98324e-07
LOC100912162	NW_003806943.1	-17.0027	2.20816	8.70964e-52
LOC100365234	NW_003806956.1	-17.9952	1.00189	1.22032e-06
Postn	NW_003806993.1	-21.7257	3.84043	8.67993e-07
LOC679861	NW_003807035.1	-21.4792	2.33347	0.00154388
LOC100359944	NW_003807089.1	-22.0182	3.25547	0.000221252
Isg20l2	NW_003807110.1	-18.1145	1.10826	4.81229e-07
Slc27a3	NW_003807110.1	-20.6679	1.61606	0.00393317
S100a4	NW_003807110.1	-19.6017	1.5925	1.10911e-05
LOC689017	NW_003807123.1	-19.5257	3.07044	1.32817e-18
RGD1560109	NW_003807135.1	-19.8492	1.97863	4.46583e-07
Tchh	NW_003807144.1	-22.1031	3.08554	0.000728607
Plekho1	NW_003807201.1	-15.7567	1.04565	4.20027e-28
LOC690131	NW_003807201.1	-19.399	4.15402	1.87088e-36
LOC100912338	NW_003807201.1	-22.6497	3.99244	0.000274658
Adam30	NW_003807203.1	-19.7035	3.54498	6.83779e-22
Phgdh	NW_003807203.1	-18.5329	1.96749	1.97018e-15
Hsd3b	NW_003807203.1	-17.2773	1.75356	1.56364e-27
Tspan2	NW_003807217.1	-19.783	1.22993	0.001299
Rhoc	NW_003807218.1	-16.4757	1.05271	9.32143e-18
Cd53	NW_003807231.1	-16.377	1.05488	2.97076e-19
Gstm3	NW_003807231.1	-18.1608	2.47424	1.13068e-29
LOC691448	NW_003807231.1	-21.4332	3.25547	4.64916e-06
LOC100912173	NW_003807247.1	-18.746	1.98601	2.55454e-13
Pde5a	NW_003807277.1	-19.9134	1.12507	0.00456153
Fabp2	NW_003807277.1	-19.3622	1.64848	9.20308e-07
Camk2d	NW_003807282.1	-18.0182	1.25547	2.70881e-09
Tspan5	NW_003807310.1	-18.5984	2.18663	5.48357e-18
Gbp5	NW_003807319.1	-15.2588	1.26435	1.477e-56
Gbp2	NW_003807319.1	-13.7816	1.05116	9.79486e-107
Mcoln3	NW_003807326.1	-20.8492	1.97863	0.000821395
Nrarp	NW_003807359.1	-19.0823	1.21881	7.85014e-05
RGD1308019	NW_003807359.1	-18.1491	1.039	3.11131e-06
Fam166a	NW_003807359.1	-18.8755	2.0311	7.24057e-13
Card9	NW_003807362.1	-18.8006	1.43199	3.4738e-07
Fcnb	NW_003807413.1	-18.8113	1.58031	1.93561e-08
Ier5l	NW_003807413.1	-22.1497	2.99244	0.00131226
Ncs1	NW_003807414.1	-22.6031	4.08554	0.000144958
Fam78a	NW_003807436.1	-19.7494	1.29705	0.000617378
Lcn2	NW_003807436.1	-16.1966	5.08479	0
Stxbp1	NW_003807436.1	-17.6983	1.14513	9.84214e-10
Lmx1b	NW_003807436.1	-20.1773	1.32258	0.00208811
Nek6	NW_003807490.1	-16.3842	1.01365	1.04095e-17
Rprm	NW_003807515.1	-18.2502	4.61647	7.29201e-99
Tex13b	NW_003807546.1	-17.839	1.52497	6.32186e-15
Cdca7	NW_003807569.1	-19.2835	1.00892	0.00219491
Cerkl	NW_003807582.1	-19.7821	1.55267	5.08477e-05
Med19	NW_003807599.1	-14.4624	1.2887	2.24936e-100
Spi1	NW_003807621.1	-15.409	1.03156	2.55459e-34
Tspan18	NW_003807626.1	-17.3784	1.27637	2.26515e-14
RGD1564664	NW_003807626.1	-18.373	1.31632	3.12761e-08
Cd44	NW_003807647.1	-16.9491	1.75321	3.15596e-34
Prrg4	NW_003807647.1	-18.8109	1.25113	9.81499e-06
LOC691309	NW_003807669.1	-21.407	6.47786	1.13737e-24
LOC100359435	NW_003807676.1	-20.5892	1.7736	0.00106502
LOC100909852	NW_003807688.1	-20.496	1.96001	0.000170155
Plcb2	NW_003807688.1	-17.8719	1.37312	3.54981e-12
MGC105649	NW_003807700.1	-17.7166	1.60012	1.92614e-17
Hdc	NW_003807706.1	-17.2993	2.31357	1.45874e-46
Itpripl1	NW_003807706.1	-20.0207	1.63574	7.33322e-05
LOC100910286	NW_003807710.1	-19.783	1.22993	0.001299
LOC100360642	NW_003807716.1	-21.6867	2.74851	0.000488281
Cpxm1	NW_003807716.1	-20.7257	1.84043	0.00119324
LOC680857	NW_003807716.1	-35.8845	28.2631	0.0078125
RGD1561852	NW_003807716.1	-19.2332	1.01154	0.00182403
Smox	NW_003807718.1	-18.2225	1.39105	5.94061e-10
Cst7	NW_003807776.1	-18.5951	1.6058	1.86609e-10
Fam110a	NW_003807778.1	-19.0748	1.3284	1.55027e-05
Tcf15	NW_003807778.1	-19.2903	2.0674	2.70276e-10
Src	NW_003807792.1	-19.0302	2.31261	7.4992e-15
LOC311578	NW_003807792.1	-18.425	1.2123	5.34215e-07
Lbp	NW_003807794.1	-13.2315	1.66076	0
Mybl2	NW_003807813.1	-20.0567	1.56359	0.000175127
Tnnc2	NW_003807813.1	-22.8106	3.67051	0.00183105
Mmp9	NW_003807813.1	-18.3492	2.59334	6.45061e-29
Prex1	NW_003807818.1	-16.0627	1.25805	1.92441e-32
LOC100911651	NW_003807819.1	-35.8845	28.2631	0.0078125
Zbp1	NW_003807834.1	-18.0267	1.02141	1.96379e-06
Ctsz	NW_003807838.1	-14.5136	1.05371	3.10196e-65
Ptk6	NW_003807853.1	-18.4461	1.90371	2.80294e-15
Srms	NW_003807853.1	-20.2687	1.83557	0.000141971
Sox18	NW_003807853.1	-19.6152	1.56554	1.69136e-05
Lama5	NW_003807854.1	-20.9332	2.25547	0.000195126
Galntl5	NW_003807897.1	-35.3845	29.2631	6.10352e-05
Lhfpl3	NW_003807897.1	-21.0809	1.96001	0.0023157
Sema3a	NW_003807920.1	-19.5796	1.08554	0.00254756
Crot	NW_003807931.1	-13.844	2.12758	0
Abcb1b	NW_003807931.1	-16.4438	4.2293	2.4228e-284
LOC680472	NW_003807945.1	-35.6272	28.7776	0.000976563
Asns	NW_003807957.1	-18.6024	1.37185	7.57013e-08
LOC500035	NW_003807964.1	-17.8372	4.0027	3.13543e-97
Tfec	NW_003807970.1	-17.7243	1.16355	7.16544e-10
Tes	NW_003807970.1	-17.2895	1.12402	5.08181e-12
Cav2	NW_003807974.1	-15.6871	1.22909	7.17134e-40
Pax4	NW_003807990.1	-35.7032	28.6256	0.00195312
LOC500066	NW_003807990.1	-21.8572	2.40747	0.00442505
LOC100909614	NW_003807990.1	-35.3348	29.3626	3.05176e-05
Akr1b8	NW_003807997.1	-18.2926	1.41897	6.34254e-10
Clec2l	NW_003808006.1	-20.7257	1.50058	0.00904119
Chmp4bl1	NW_003808006.1	-15.5177	1.53256	4.80744e-69
Rab19	NW_003808006.1	-19.2328	1.11021	0.000610259
Clec5a	NW_003808013.1	-22.6497	3.99244	0.000274658
Trpv5	NW_003808016.1	-35.8845	28.2631	0.0078125
RGD1559747	NW_003808037.1	-18.0177	1.54045	2.60984e-13
Abp1	NW_003808039.1	-20.085	1.30794	0.0017692
Gpnmb	NW_003808039.1	-14.1098	3.24046	0
Snx10	NW_003808042.1	-16.6188	2.12258	1.01085e-61
Prr15	NW_003808042.1	-19.2577	2.28056	1.06578e-12
Scrn1	NW_003808042.1	-17.7848	1.72217	2.21821e-19
LOC689756	NW_003808076.1	-20.0755	1.52612	0.00026854
RGD1311080	NW_003808076.1	-19.4299	2.81735	8.30345e-17
Prdm5	NW_003808076.1	-19.1304	2.85606	1.22018e-20
Cd8b	NW_003808085.1	-20.8734	3.54498	8.22546e-10
Cd8a	NW_003808085.1	-17.1429	1.34012	4.79179e-18
Capg	NW_003808086.1	-16.8653	1.56128	7.03779e-29
Tmsb10	NW_003808088.1	-13.2254	2.20614	0
LOC690118	NW_003808114.1	-22.8106	3.67051	0.00183105
Tacr1	NW_003808158.1	-19.6718	1.45233	8.76866e-05
Hk2	NW_003808158.1	-18.7108	2.25547	3.80037e-17
Mthfd2	NW_003808161.1	-19.0482	1.02045	0.00087372
LOC312502	NW_003808161.1	-16.1018	1.06584	4.11345e-23
Arhgap25	NW_003808164.1	-15.7986	1.01482	5.63801e-26
H1fx	NW_003808169.1	-18.1926	1.39675	3.50156e-10
Atp2b2	NW_003808212.1	-17.698	1.11108	3.02346e-09
Clec7a	NW_003808213.1	-17.2643	3.36238	4.32276e-100
Olr1	NW_003808213.1	-21.6867	5.91843	2.08167e-16
Ly49si1	NW_003808213.1	-19.1572	2.48147	1.15832e-15
Klra7	NW_003808214.1	-18.3686	1.57097	2.33413e-11
LOC497796	NW_003808215.1	-18.7634	1.12117	6.09964e-05
Cacna1c	NW_003808226.1	-18.544	1.70798	6.01401e-12
Wnt5b	NW_003808226.1	-22.1031	3.08554	0.000728607
LOC100911784	NW_003808233.1	-20.0033	1.67051	4.71044e-05
Clec4a2	NW_003808241.1	-20.3572	1.40747	0.00540157
Clec4e	NW_003808241.1	-20.2812	2.08554	1.47377e-05
Tuba3a	NW_003808244.1	-20.2307	1.4295	0.00108854
Klrb1a	NW_003808255.1	-20.246	1.62987	0.000222245
Clec2d2	NW_003808260.1	-21.5182	2.25547	0.00259948
Klra1	NW_003808273.1	-19.8755	1.20102	0.00223255
Gucy2c	NW_003808294.1	-22.3106	2.67051	0.00738525
Ptpro	NW_003808294.1	-17.6243	1.19066	8.10209e-11
Bcat1	NW_003808307.1	-20.3632	2.95061	1.35899e-09
Bcat1	NW_003808308.1	-22.4422	4.40747	1.09673e-05
Lrmp	NW_003808308.1	-16.6814	1.02665	6.41604e-15
Rpesp	NW_003808341.1	-18.4495	2.77804	5.39646e-31
Mybl1	NW_003808347.1	-18.1478	1.43347	6.56612e-11
RGD1561849	NW_003808347.1	-17.4892	2.85747	1.95363e-61
Gabrr2	NW_003808441.1	-18.1431	1.09713	7.87405e-07
Capns1-ps1	NW_003808446.1	-21.5594	4.17301	1.02445e-08
LOC298111	NW_003808447.1	-11.1931	1.82203	0
LOC100365502	NW_003808452.1	-19.5515	1.26997	0.00037134
Ccl19	NW_003808471.1	-20.8413	1.60911	0.00700037
Glipr2	NW_003808471.1	-19.9887	1.50058	0.000234446
RGD1308165	NW_003808471.1	-21.1804	2.28718	0.000546113
Svep1	NW_003808512.1	-21.6031	2.08554	0.00719738
Obp3	NW_003808527.1	-18.5321	1.5838	1.47887e-10
LOC100363454	NW_003808527.1	-12.3674	1.74459	0
LOC688489	NW_003808527.1	-13.282	1.56342	0
Rgs3	NW_003808546.1	-14.8855	1.71304	5.80385e-132
LOC100363054	NW_003808577.1	-16.3327	3.19785	3.58488e-171
RGD1308059	NW_003808584.1	-15.5167	1.21124	1.1804e-43
Plin2	NW_003808599.1	-13.5811	1.06887	1.76729e-126
Jun	NW_003808622.1	-14.0146	1.5937	2.89312e-207
L1td1	NW_003808626.1	-20.9697	1.73762	0.00522288
Kank4	NW_003808626.1	-19.0993	1.37731	8.63578e-06
Lrp8	NW_003808649.1	-20.1883	1.51439	0.000469757
Cyp4a2	NW_003808672.1	-10.1877	1.24522	0
Rps8	NW_003808679.1	-12.1782	1.16624	0
Ermap	NW_003808680.1	-20.6741	1.94353	0.000471987
Rims3	NW_003808688.1	-21.2812	2.08554	0.00249392
Csf3r	NW_003808694.1	-19.1275	2.11797	5.3124e-12
Zscan20	NW_003808700.1	-17.3383	1.05238	1.89805e-10
RGD1564776	NW_003808700.1	-21.246	2.15593	0.00151372
Col16a1	NW_003808700.1	-19.8806	1.35563	0.000584365
Serinc2	NW_003808700.1	-20.8413	1.60911	0.00700037
Ptafr	NW_003808705.1	-16.6402	1.55369	2.46728e-33
Smpdl3b	NW_003808705.1	-20.7257	1.84043	0.00119324
RGD1561465	NW_003808705.1	-20.1883	1.51439	0.000469757
Fgr	NW_003808705.1	-16.4428	1.79857	1.98945e-50
Sytl1	NW_003808705.1	-20.0647	1.34858	0.00119512
Sh3bgrl3	NW_003808705.1	-16.7819	1.17574	4.42536e-18
Rcan3	NW_003808721.1	-18.9842	1.06479	0.0003907
Grhl3	NW_003808721.1	-21.3572	1.93354	0.00661075
Rap1gap	NW_003808721.1	-19.3482	1.08554	0.00122038
RGD1562511	NW_003808721.1	-20.8413	1.60911	0.00700037
Pla2g2d	NW_003808721.1	-18.9604	1.97007	1.29776e-11
Klhdc7a	NW_003808721.1	-20.907	1.86315	0.0021024
LOC100911485	NW_003808753.1	-17.861	1.75608	4.86823e-19
Pik3cd	NW_003808754.1	-16.549	1.00879	8.30382e-16
Rnf207	NW_003808756.1	-21.2124	2.22305	0.000912234
LOC687105	NW_003808764.1	-20.9887	2.14444	0.000535053
Tnfrsf14	NW_003808772.1	-18.4389	1.99503	1.07587e-16
LOC100362748	NW_003808772.1	-22.8734	3.54498	0.00341797
Mmp23	NW_003808772.1	-20.3734	1.62611	0.00126003
Vwa1	NW_003808772.1	-19.126	1.13135	0.000305597
Ttll10	NW_003808772.1	-20.8572	2.93354	4.4337e-07
LOC100909716	NW_003808780.1	-20.4984	2.295	9.2477e-06
RGD1304963	NW_003808829.1	-20.5647	4.99244	7.21844e-24
LOC298795	NW_003808831.1	-22.9422	3.40747	0.00634766
LOC100910821	NW_003808832.1	-18.2884	1.54498	1.60323e-11
Cgref1	NW_003808832.1	-20.3335	1.45478	0.00365777
Efr3b	NW_003808836.1	-35.8845	28.2631	0.0078125
Kcns3	NW_003808860.1	-20.1883	1.51439	0.000469757
Rnf144a	NW_003808882.1	-20.7257	1.50058	0.00904119
Prkar2b	NW_003808889.1	-19.534	1.17669	0.000914275
LOC680142	NW_003808890.1	-17.5329	1.44142	5.3629e-16
Scin	NW_003808908.1	-19.5385	1.57097	9.77507e-06
Nrcam	NW_003808942.1	-19.8755	1.20102	0.00223255
LOC100363439	NW_003808964.1	-22.0594	3.17301	0.000402451
RGD1559724	NW_003808964.1	-18.3527	1.53926	4.66659e-11
RGD1560556	NW_003808968.1	-19.5051	1.23441	0.000449648
Trim9	NW_003809002.1	-22.1994	2.8929	0.00234985
Dact1	NW_003809002.1	-18.8261	1.73126	5.42117e-10
Six6os1	NW_003809015.1	-35.8845	28.2631	0.0078125
Tmem229b	NW_003809029.1	-17.7769	1.13049	3.75226e-09
LOC100910119	NW_003809046.1	-19.3895	1.00308	0.00318301
Jdp2	NW_003809050.1	-16.8603	1.15222	2.32556e-16
Tgfb3	NW_003809050.1	-19.1679	1.55503	8.50599e-07
Vash1	NW_003809058.1	-19.3648	1.27458	0.000154559
LOC681908	NW_003809058.1	-19.4593	1.08554	0.00176187
LOC100909523	NW_003809073.1	-18.7612	1.51085	4.94428e-08
Serpina3n	NW_003809083.1	-9.23282	1.00328	0
Cyp46a1	NW_003809095.1	-20.6059	4.90997	1.96417e-22
Evl	NW_003809095.1	-16.2178	1.15266	4.27878e-25
Dio3	NW_003809102.1	-35.6272	28.7776	0.000976563
Ckb	NW_003809103.1	-16.5693	1.28391	1.68707e-24
LOC501465	NW_003809165.1	-35.8845	28.2631	0.0078125
Rps26	NW_003809175.1	-14.4875	1.08371	3.05169e-70
Gna15	NW_003809267.1	-17.8882	1.60708	5.85608e-16
RGD1307722	NW_003809267.1	-19.0697	1.06352	0.000562208
Tjp3	NW_003809267.1	-17.0136	1.00611	1.00883e-11
Matk	NW_003809267.1	-18.3806	2.35563	1.07971e-23
Atcay	NW_003809267.1	-22.8734	3.54498	0.00341797
LOC690827	NW_003809267.1	-20.9377	1.80175	0.00332689
Gzmm	NW_003809267.1	-18.403	1.14104	2.04747e-06
Myo1f	NW_003809301.1	-15.9644	1.37428	3.01211e-41
Spic	NW_003809367.1	-19.5489	1.14695	0.00129358
Nr1h4	NW_003809369.1	-15.4701	1.08554	1.48366e-36
RGD1565866	NW_003809379.1	-20.2705	1.13617	0.00955988
RGD1564046	NW_003809379.1	-18.1687	1.39165	3.01227e-10
Usp44	NW_003809379.1	-18.9535	2.21483	2.29532e-14
Socs2	NW_003809384.1	-15.0705	1.79193	6.11171e-127
LOC100910357	NW_003809398.1	-20.9697	1.73762	0.00522288
RGD1310205	NW_003809436.1	-17.7413	1.1294	2.66103e-09
RGD1564883	NW_003809448.1	-21.2257	2.84043	1.93012e-05
Lyz2	NW_003809448.1	-13.3458	2.45992	0
Parvg	NW_003809449.1	-17.7197	1.13738	1.61905e-09
LOC500846	NW_003809468.1	-20.5782	3.49154	1.90674e-11
Agap2	NW_003809474.1	-19.1883	1.30056	4.49643e-05
Arhgap9	NW_003809474.1	-16.9999	1.11702	2.34627e-14
Ncald	NW_003809486.1	-16.5924	1.27132	9.49834e-24
LOC100909743	NW_003809507.1	-35.8845	28.2631	0.0078125
Trps1	NW_003809518.1	-18.8688	2.15329	2.40364e-14
RGD1564131	NW_003809525.1	-16.8296	2.49297	1.53919e-73
Myc	NW_003809536.1	-16.3709	1.38017	5.20317e-32
Kcnq3	NW_003809545.1	-22.9422	3.40747	0.00634766
Tg	NW_003809551.1	-16.6335	1.10589	1.60948e-17
Ndrg1	NW_003809551.1	-17.4313	1.38216	2.82095e-16
Col22a1	NW_003809560.1	-19.5823	1.95228	5.87133e-08
RGD1359378	NW_003809564.1	-17.4667	1.04204	1.23077e-09
Psca	NW_003809567.1	-35.2445	29.5432	7.62939e-06
LOC100910965	NW_003809576.1	-20.9377	1.80175	0.00332689
Tigd5	NW_003809577.1	-20.3106	1.50058	0.0024589
Apol11a-ps1	NW_003809584.1	-16.2499	1.06371	6.23229e-21
Csf2rb	NW_003809588.1	-17.9084	1.09539	3.84902e-08
Kctd17	NW_003809588.1	-19.729	1.18988	0.00156279
Rac2	NW_003809588.1	-16.6773	1.15266	1.85699e-18
Cyth4	NW_003809588.1	-16.5796	1.10123	3.08395e-18
Lgals1	NW_003809588.1	-19.6649	1.31821	0.000357955
Maff	NW_003809588.1	-18.7769	1.31903	2.36554e-06
Kdelr3	NW_003809588.1	-20.1031	1.08554	0.00939924
Pdgfb	NW_003809588.1	-20.3734	1.62611	0.00126003
Fam109b	NW_003809589.1	-21.6867	2.74851	0.000488281
Nfam1	NW_003809589.1	-17.2376	1.38811	2.97184e-18
Gtse1	NW_003809597.1	-19.2088	1.1583	0.000312839
Adm2	NW_003809605.1	-22.7529	3.78598	0.000976563
Cpt1b	NW_003809605.1	-20.1773	1.32258	0.00208811
Lrrk2	NW_003809605.1	-18.1789	1.16869	1.89977e-07
Slc38a1	NW_003809611.1	-19.6348	1.37833	0.000166042
Rapgef3	NW_003809631.1	-19.9709	1.53621	0.000153889
Itgb7	NW_003809633.1	-18.9547	1.20754	4.65558e-05
Mmp12	NW_003809667.1	-20.6145	2.8929	5.72777e-08
LOC100910700	NW_003809690.1	-35.5585	28.9151	0.000488281
S1pr2	NW_003809715.1	-17.3768	1.22175	2.64505e-13
Pde4a	NW_003809715.1	-20.8492	1.97863	0.000821395
Acp5	NW_003809717.1	-16.8834	1.30794	2.18599e-20
Cct6a-ps7	NW_003809734.1	-17.9535	1.57097	2.68137e-14
Nrgn	NW_003809752.1	-19.8182	1.15955	0.00267044
C1qtnf5	NW_003809820.1	-19.9744	1.16801	0.00383827
Fxyd2	NW_003809820.1	-16.7745	1.09901	4.63374e-16
Zbtb16	NW_003809826.1	-15.7184	1.07044	5.35256e-30
Ttc12	NW_003809826.1	-19.431	1.02896	0.00279905
Ncam1	NW_003809826.1	-19.7958	2.08554	6.26943e-08
LOC363060	NW_003809832.1	-35.6272	28.7776	0.000976563
RGD1564937	NW_003809832.1	-17.3287	1.15143	2.7507e-12
Layn	NW_003809832.1	-18.0302	1.56554	1.32279e-13
Pou2af1	NW_003809832.1	-19.4887	1.14444	0.00107952
Acsbg1	NW_003809833.1	-19.1773	1.32258	3.11406e-05
Pstpip1	NW_003809834.1	-17.2674	1.14238	1.62854e-12
RGD1305464	NW_003809834.1	-18.0054	1.02235	7.95091e-07
Zfp202	NW_003809834.1	-17.1161	1.22196	7.48084e-16
Rpp25	NW_003809836.1	-20.3817	1.35856	0.0079159
Loxl1	NW_003809836.1	-20.7223	2.23239	7.02548e-05
Pkm	NW_003809837.1	-16.7148	1.60372	1.05429e-33
Onecut1	NW_003809898.1	-14.8166	1.0971	1.22981e-57
Myo5a	NW_003809898.1	-17.159	1.30794	4.16821e-17
Myo5c	NW_003809898.1	-19.5333	1.05517	0.00294276
Bcl2a1d	NW_003809923.1	-16.2897	1.42468	1.28465e-35
RGD1309079	NW_003809938.1	-15.6871	1.96313	4.7541e-100
LOC100365810	NW_003809947.1	-22.5182	4.25547	4.00543e-05
Dzip1l	NW_003809958.1	-20.8775	1.92205	0.00131873
Ky	NW_003809967.1	-20.6407	1.67051	0.00256321
RGD1565804	NW_003809978.1	-20.1679	1.55503	0.000305864
LOC684352	NW_003809978.1	-17.7157	1.48068	3.70415e-15
Cish	NW_003809978.1	-16.1805	1.60012	3.97571e-48
Tmie	NW_003809988.1	-19.9134	1.12507	0.00456153
Ccrl2	NW_003809988.1	-20.8413	1.60911	0.00700037
LOC688614	NW_003810007.1	-20.9887	2.67051	1.29135e-05
Slc6a20	NW_003810007.1	-22.0594	3.17301	0.000402451
Sult1c2	NW_003810080.1	-16.4961	1.02635	9.04657e-17
LOC689363	NW_003810102.1	-35.7882	28.4557	0.00390625
Vav1	NW_003810102.1	-15.5963	1.18864	6.72351e-40
Rpl36	NW_003810108.1	-13.7985	1.97265	0
Sema6b	NW_003810108.1	-18.093	1.19744	2.97733e-08
Trem2	NW_003810138.1	-22.4792	4.33347	2.09808e-05
Treml4	NW_003810138.1	-17.9948	1.04372	4.30294e-07
Trem3	NW_003810138.1	-20.7884	2.54498	8.36458e-06
Pla2g7	NW_003810151.1	-16.7461	2.94699	2.33724e-109
Kcnq5l	NW_003810169.1	-21.1145	1.8929	0.00371917
Ogfrl1	NW_003810171.1	-17.2675	1.01608	3.4287e-10
LOC689564	NW_003810171.1	-34.592	30.848	2.27374e-13
Ptpn18	NW_003810195.1	-17.4313	1.00066	3.73311e-09
Neurl3	NW_003810205.1	-18.0796	2.08554	1.34547e-22
Arid5a	NW_003810205.1	-19.1407	1.50058	1.66736e-06
Fam178b	NW_003810205.1	-20.8734	3.54498	8.22546e-10
Npas2	NW_003810205.1	-17.411	1.55093	2.75641e-20
Ankar	NW_003810212.1	-20.6407	1.67051	0.00256321
Aox3l1	NW_003810231.1	-17.3285	1.12507	8.48884e-12
Nrp2	NW_003810233.1	-16.012	1.14638	2.39208e-28
Abca12	NW_003810251.1	-35.8845	28.2631	0.0078125
Slc11a1	NW_003810251.1	-15.9459	1.12092	3.42454e-28
Ptprn	NW_003810251.1	-17.8552	1.08554	3.14507e-08
Chpf	NW_003810251.1	-18.783	1.22993	1.16996e-05
Inpp5d	NW_003810270.1	-16.5839	1.15632	6.76901e-20
Cxcr7	NW_003810270.1	-20.5385	1.57097	0.00337785
Olr1353	NW_003810280.1	-20.2529	1.3851	0.00164149
LOC684015	NW_003810280.1	-21.6031	2.08554	0.00719738
Dlgap1	NW_003810309.1	-19.585	1.33708	0.000207716
Emilin2	NW_003810309.1	-18.7812	1.08554	0.000115475
RGD1305733	NW_003810339.1	-19.822	2.03308	1.68376e-07
Litaf	NW_003810342.1	-14.5768	1.3025	1.62417e-94
Socs1	NW_003810342.1	-21.1497	2.34858	0.000324914
Ciita	NW_003810342.1	-17.0039	1.99628	1.23624e-42
Fam18a	NW_003810342.1	-15.5869	1.37664	2.47388e-53
Glis2	NW_003810354.1	-19.4377	1.36934	7.01057e-05
RGD1561796	NW_003810356.1	-19.5372	1.29854	0.000256489
Mefv	NW_003810356.1	-19.3106	1.50058	5.69025e-06
Tnfrsf12a	NW_003810371.1	-18.0918	1.44248	2.27507e-11
Ntn3	NW_003810372.1	-22.7529	3.78598	0.000976563
Chtf18	NW_003810372.1	-19.9709	1.53621	0.000153889
Haghl	NW_003810372.1	-21.407	2.47786	0.000533521
Slit3	NW_003810380.1	-19.0372	1.04248	0.000641249
Ccnjl	NW_003810407.1	-20.5647	1.5185	0.00509764
Lsm11	NW_003810413.1	-21.8106	2.50058	0.00257683
Gfpt2	NW_003810431.1	-19.7282	1.05078	0.0051524
Ltc4s	NW_003810431.1	-20.4984	2.295	9.2477e-06
Irf1	NW_003810431.1	-14.9029	1.05243	2.96319e-50
Slc22a4	NW_003810431.1	-18.9948	1.04372	0.000534284
Ybx1-ps3	NW_003810438.1	-15.1284	1.15006	3.94441e-51
LOC24906	NW_003810438.1	-18.4573	1.33017	5.04402e-08
Olr1414	NW_003810438.1	-34.938	30.1561	1.49012e-08
Trim17	NW_003810456.1	-21.1867	1.74851	0.00935531
Trpv2	NW_003810456.1	-18.5267	2.14967	3.54336e-18
Zfp286a	NW_003810468.1	-22.8734	3.54498	0.00341797
LOC100360645	NW_003810468.1	-16.889	1.13412	1.18816e-15
Myh13	NW_003810468.1	-20.5033	3.11529	1.01821e-09
Ntn1	NW_003810468.1	-18.8109	1.25113	9.81499e-06
Cntrob	NW_003810468.1	-20.1348	1.40747	0.000936223
Chrnb1	NW_003810468.1	-19.5295	1.44811	4.36893e-05
Kctd11	NW_003810468.1	-20.1145	1.44811	0.000621043
Acap1	NW_003810468.1	-18.0835	1.26333	4.44359e-09
Cxcl16	NW_003810468.1	-16.4285	1.70222	9.29484e-46
Scimp	NW_003810468.1	-17.7814	1.59688	9.45748e-17
Spns3	NW_003810468.1	-20.4377	2.80175	2.29186e-08
Rap1gap2	NW_003810468.1	-18.3828	1.1813	7.51735e-07
Hic1	NW_003810468.1	-21.1497	1.82251	0.00592461
Slc6a4	NW_003810495.1	-21.3572	1.93354	0.00661075
Abr	NW_003810495.1	-17.0783	1.70669	3.79292e-30
Ksr1	NW_003810497.1	-19.7634	1.12117	0.00315606
LOC497963	NW_003810498.1	-35.6272	28.7776	0.000976563
Nos2	NW_003810498.1	-35.8845	28.2631	0.0078125
Ccl2	NW_003810505.1	-21.0647	2.5185	6.61877e-05
Nle1	NW_003810505.1	-18.7456	1.08554	9.64781e-05
LOC100362401	NW_003810505.1	-18.6542	1.64354	1.51959e-10
Ap2b1	NW_003810508.1	-20.5975	2.92685	3.24374e-08
Rpl37a-ps3	NW_003810517.1	-16.169	1.47078	3.04177e-41
Tbx2	NW_003810517.1	-18.2767	1.12368	1.18722e-06
Mks1	NW_003810520.1	-18.7722	1.10347	8.40739e-05
LOC100910236	NW_003810522.1	-20.8335	2.45478	2.43426e-05
Wfikkn2	NW_003810528.1	-22.2529	4.78598	2.16067e-07
Col1a1	NW_003810532.1	-18.4932	1.32161	8.54129e-08
Nxph3	NW_003810532.1	-35.3348	29.3626	3.05176e-05
Arl5c	NW_003810542.1	-19.376	1.49272	9.81198e-06
RGD1560383	NW_003810542.1	-21.7257	2.67051	0.000855446
Krt19	NW_003810542.1	-18.6441	1.01996	7.69236e-05
Adam11	NW_003810542.1	-19.2785	1.81594	2.70693e-08
Gja7	NW_003810542.1	-20.1319	1.85813	1.40131e-05
Fmnl1	NW_003810550.1	-16.5703	1.01154	1.03745e-15
Wnt9b	NW_003810550.1	-19.7812	1.08554	0.00444402
Limd2	NW_003810558.1	-18.1491	1.13209	3.59123e-07
RGD1561778	NW_003810570.1	-19.9792	1.33347	0.00101585
Igsf7	NW_003810570.1	-21.5489	3.02414	4.92334e-05
RGD1559482	NW_003810570.1	-20.4377	2.80175	2.29186e-08
Unc13d	NW_003810570.1	-18.8572	1.5774	3.31735e-08
LOC100360679	NW_003810570.1	-35.438	29.1561	0.00012207
LOC690323	NW_003810570.1	-21.407	2.47786	0.000533521
Trim47l	NW_003810570.1	-19.283	1.11108	0.00073171
Rhbdf2	NW_003810577.1	-17.5033	1.0558	1.11987e-09
Socs3	NW_003810577.1	-18.3365	1.21799	2.27807e-07
LOC688292	NW_003810582.1	-18.5411	1.03974	3.29388e-05
Pycr1	NW_003810582.1	-21.4332	3.25547	4.64916e-06
Slc16a3	NW_003810582.1	-20.6962	3.25547	2.32802e-09
Tex19	NW_003810582.1	-19.5283	2.23529	2.55949e-10
Vom2r65	NW_003810588.1	-19.3404	1.6922	3.88182e-07
LOC100360601	NW_003810682.1	-22.4792	4.33347	2.09808e-05
LOC100911961	NW_003810716.1	-18.7282	1.05078	7.02892e-05
Cd200	NW_003810750.1	-19.0042	1.7736	2.95238e-09
Boc	NW_003810750.1	-21.7257	2.67051	0.000855446
Sidt1	NW_003810750.1	-20.3106	1.50058	0.0024589
Popdc2	NW_003810754.1	-20.2157	3.69041	2.26432e-17
Hcls1	NW_003810757.1	-14.7854	1.13641	6.07717e-63
Casr	NW_003810757.1	-18.373	1.31632	3.12761e-08
Cldn1	NW_003810792.1	-16.5574	1.77766	2.66683e-45
LOC288019	NW_003810792.1	-21.3182	2.01154	0.00407732
Slc7a1	NW_003810912.1	-21.6867	2.74851	0.000488281
RGD1562533	NW_003810912.1	-22.2529	2.78598	0.00418091
Zfp316	NW_003810926.1	-18.5796	1.08554	1.8168e-05
LOC100363332	NW_003810931.1	-18.4145	1.9669	1.68313e-16
Lfng	NW_003810931.1	-18.2967	1.18864	3.20708e-07
LOC679924	NW_003810931.1	-35.4957	29.0407	0.000244141
Adap1	NW_003810931.1	-21.1741	2.94353	6.16489e-06
Cyp3a62	NW_003810933.1	-16.7789	1.87248	8.65039e-44
LOC100910669	NW_003810986.1	-20.1497	1.17865	0.0055152
Zan	NW_003810991.1	-18.7525	1.36794	7.8816e-07
Serpine1	NW_003810991.1	-19.0051	1.10661	0.000247116
Sh2b2	NW_003810991.1	-18.9738	1.08554	0.000284529
Rasa4	NW_003810991.1	-18.1033	1.13063	1.83433e-07
Upk3b	NW_003810991.1	-19.1017	2.5925	1.53969e-17
Hspb1	NW_003810991.1	-16.7575	1.45705	1.93184e-27
Lat2	NW_003810991.1	-19.4377	1.36934	7.01057e-05
Syna	NW_003810991.1	-21.907	2.30794	0.00753784
Clip2	NW_003810991.1	-17.8859	2.01014	2.68104e-24
Ncf1	NW_003810991.1	-15.7354	1.9713	2.64441e-97
Wbscr17	NW_003810991.1	-20.4651	1.71781	0.000940674
LOC100910788	NW_003811010.1	-14.0318	2.32988	0
LOC100911540	NW_003811045.1	-35.5585	28.9151	0.000488281
Ccdc92	NW_003811057.1	-19.7124	2.94804	1.84851e-15
Vps37b	NW_003811058.1	-16.19	1.40212	4.79797e-37
Hip1r	NW_003811058.1	-16.7239	1.12887	2.53422e-17
Niacr1	NW_003811058.1	-21.8572	2.40747	0.00442505
LOC687615	NW_003811061.1	-22.2529	2.78598	0.00418091
Camkk2	NW_003811061.1	-19.7108	1.08554	0.00368996
RGD1310788	NW_003811061.1	-20.3693	3.38323	2.7258e-12
Hrk	NW_003811072.1	-18.4969	1.51341	5.94825e-10
Srrm4	NW_003811077.1	-35.7882	28.4557	0.00390625
Cit	NW_003811077.1	-19.1714	1.43918	5.45855e-06
LOC304558	NW_003811086.1	-17.1128	1.20466	1.76738e-15
Cntnap5a	NW_003811163.1	-20.4651	1.71781	0.000940674
LOC304725	NW_003811176.1	-19.1304	1.31503	2.64024e-05
Tnfrsf11a	NW_003811218.1	-19.3106	1.50058	5.69025e-06
Inhbb	NW_003811247.1	-22.0182	5.25547	2.83762e-10
Sctr	NW_003811247.1	-18.1095	1.4581	1.78364e-11
Insig2	NW_003811250.1	-12.9561	1.39382	0
Lypd1	NW_003811257.1	-18.7307	1.25957	4.92285e-06
Thsd7b	NW_003811272.1	-35.8845	28.2631	0.0078125
Il10	NW_003811273.1	-35.8845	28.2631	0.0078125
Rab7b	NW_003811274.1	-19.931	2.02896	4.56661e-07
Slc45a3	NW_003811274.1	-18.3743	1.55948	3.52058e-11
Klhdc8a	NW_003811274.1	-18.7147	2.14643	1.28471e-15
Chi3l1	NW_003811276.1	-17.4468	3.11057	6.24902e-75
LOC685511	NW_003811276.1	-21.5182	2.25547	0.00259948
Ptpn7	NW_003811276.1	-18.3889	1.11303	3.30648e-06
Phlda3	NW_003811276.1	-15.9159	1.0509	1.03733e-25
Lad1	NW_003811276.1	-21.246	3.62987	3.60887e-08
RGD1311892	NW_003811280.1	-19.0479	1.10724	0.00029596
Kif14	NW_003811280.1	-20.7705	2.13617	0.000191076
Rgs1	NW_003811295.1	-19.4697	1.43347	3.76151e-05
Ncf2	NW_003811301.1	-17.353	1.21283	2.67267e-13
Rgs16	NW_003811301.1	-18.7916	1.21266	1.64896e-05
Ier5	NW_003811309.1	-16.6707	1.04796	1.43221e-15
LOC679963	NW_003811309.1	-19.5708	1.97536	3.6414e-08
LOC680254	NW_003811309.1	-19.4887	1.14444	0.00107952
Cd247	NW_003811314.1	-18.661	1.18508	4.95086e-06
Rgs4	NW_003811325.1	-19.5954	1.05384	0.00354481
LOC100362384	NW_003811325.1	-21.907	2.30794	0.00753784
Fcrla	NW_003811325.1	-19.6437	1.08554	0.00306532
LOC100912061	NW_003811326.1	-20.0892	2.7736	5.74776e-11
Fcgr3a	NW_003811326.1	-17.5245	1.25903	1.36856e-12
Pcp4l1	NW_003811328.1	-17.8113	1.58031	3.66845e-16
Fcer1g	NW_003811328.1	-15.4731	1.03639	1.99122e-33
Adamts4	NW_003811328.1	-19.8755	1.20102	0.00223255
Cd84	NW_003811329.1	-19.7108	1.53033	4.45345e-05
Slamf6	NW_003811329.1	-19.6116	1.02141	0.00490338
Vsig8	NW_003811329.1	-35.3845	29.2631	6.10352e-05
Dusp23	NW_003811329.1	-18.5193	1.40075	1.78506e-08
Fcgr2a	NW_003811330.1	-20.3984	1.85108	0.000247088
LOC100362543	NW_003811330.1	-18.0473	1.74133	2.44469e-16
LOC689786	NW_003811340.1	-22.7529	3.78598	0.000976563
Cd84	NW_003811346.1	-19.8806	1.35563	0.000584365
LOC100910414	NW_003811361.1	-17.6396	1.09372	2.85653e-09
Adck3	NW_003811361.1	-11.7069	1.16944	0
Dusp10	NW_003811373.1	-18.7722	1.10347	8.40739e-05
Ptpn14	NW_003811376.1	-20.2995	1.292	0.00365777
Batf3	NW_003811384.1	-18.8379	1.44103	4.04035e-07
Atf3	NW_003811384.1	-17.6429	1.51004	2.31606e-16
LOC684173	NW_003811384.1	-18.6275	1.05312	4.1113e-05
Csf2ra	NW_003811422.1	-16.8816	1.37505	2.13886e-22
Mfsd7	NW_003811428.1	-20.2307	1.4295	0.00108854
Cdc7	NW_003811428.1	-21.2124	2.22305	0.000912234
Spp1	NW_003811443.1	-18.4799	1.47946	1.16047e-09
Cxcl13	NW_003811458.1	-17.3825	1.29738	9.14526e-15
Mthfd2l	NW_003811470.1	-19.8182	1.01154	0.0086415
Cxcl1	NW_003811470.1	-17.9567	2.39459	1.31466e-31
LOC100912381	NW_003811504.1	-35.4957	29.0407	0.000244141
Cep135	NW_003811516.1	-18.0479	1.06385	8.32791e-07
LOC100363494	NW_003811517.1	-21.2529	2.78598	3.39532e-05
Pcdh7	NW_003811571.1	-19.1231	1.87562	1.51979e-09
Slc34a2	NW_003811582.1	-16.8453	1.73977	6.8826e-36
Bst1	NW_003811607.1	-19.7392	1.81347	1.65252e-06
Jakmip1	NW_003811611.1	-19.8182	1.15955	0.00267044
Ccdc96	NW_003811617.1	-20.7812	1.7294	0.00293506
Adcy1	NW_003811623.1	-13.4315	2.17028	0
RGD1564567	NW_003811623.1	-19.4774	1.2899	0.000216804
Spon2	NW_003811623.1	-18.6649	1.31821	3.95763e-07
Osbp2	NW_003811623.1	-19.746	1.01516	0.00714873
Gck	NW_003811623.1	-15.9002	2.6055	1.22608e-151
Ikzf1	NW_003811635.1	-17.3318	1.03932	2.93353e-10
LOC100911950	NW_003811662.1	-20.3963	1.58031	0.00191396
Fam107a	NW_003811762.1	-18.4954	1.58597	8.65888e-11
LOC498460	NW_003811762.1	-21.4243	6.4431	4.4461e-24
Ptger2	NW_003811762.1	-21.2812	2.7294	5.94761e-05
Lgals3	NW_003811774.1	-15.4868	1.72903	2.51112e-89
LOC686437	NW_003811774.1	-19.6773	1.01843	0.00591843
Olr1610	NW_003811781.1	-21.0033	4.11529	5.51958e-12
Ang	NW_003811783.1	-17.5776	1.91953	9.41508e-27
Slc7a8	NW_003811825.1	-18.822	1.30794	4.00411e-06
Rec8	NW_003811825.1	-21.0489	2.02414	0.00143091
Adcy4	NW_003811825.1	-17.3015	1.34386	1.31016e-16
Ripk3	NW_003811825.1	-17.1865	1.33005	2.26603e-17
Arl11	NW_003811864.1	-18.978	1.72113	6.439e-09
Pnma2	NW_003811864.1	-21.1145	1.8929	0.00371917
Ptk2b	NW_003811864.1	-15.81	1.72871	1.23927e-71
Blk	NW_003811867.1	-17.3391	1.18508	7.37777e-13
Dok2	NW_003811889.1	-18.9948	1.12736	0.000178357
Lcp1	NW_003811905.1	-14.5422	1.15239	3.75528e-76
Slc25a30	NW_003811905.1	-15.4439	1.42024	3.0187e-62
Enox1	NW_003811910.1	-19.7995	1.04902	0.0062176
LOC692017	NW_003811921.1	-35.438	29.1561	0.00012207
Irg1	NW_003811973.1	-18.1457	4.66045	1.93307e-109
LOC100362889	NW_003811994.1	-35.8845	28.2631	0.0078125
Il17rd	NW_003812023.1	-20.4651	1.71781	0.000940674
Anxa8	NW_003812023.1	-19.4774	1.2899	0.000216804
RGD1564142	NW_003812027.1	-16.8326	1.43046	5.72799e-25
Arhgap22	NW_003812027.1	-19.1113	1.55948	4.94548e-07
Plvap	NW_003812064.1	-15.8359	1.49855	3.40601e-53
Fcho1	NW_003812064.1	-20.4535	2.0449	6.57466e-05
Map1s	NW_003812064.1	-18.7456	1.08554	9.64781e-05
Il12rb1	NW_003812064.1	-20.1145	1.44811	0.000621043
Jund	NW_003812064.1	-14.6386	1.08759	7.47559e-64
Gdf15	NW_003812064.1	-20.1962	2.25547	2.57157e-07
Ssbp4	NW_003812064.1	-17.8557	1.16149	3.28471e-09
Lzts1	NW_003812073.1	-19.4911	1.26242	0.000312979
Lpl	NW_003812073.1	-18.1433	1.60427	2.43979e-13
LOC680257	NW_003812137.1	-34.938	30.1561	1.49012e-08
Hpgd	NW_003812139.1	-19.9365	1.60492	6.53063e-05
Enpp6	NW_003812191.1	-20.0647	1.34858	0.00119512
Adrb3	NW_003812244.1	-20.8775	1.92205	0.00131873
Plat	NW_003812257.1	-18.7722	1.10347	8.40739e-05
RatNP-3b	NW_003812264.1	-19.6749	3.60212	5.72297e-23
Dlgap2	NW_003812280.1	-21.2812	2.08554	0.00249392
Gas6	NW_003812286.1	-13.4928	1.0897	1.75115e-139
Col4a1	NW_003812286.1	-15.7227	1.06173	1.8133e-29
Dapk1	NW_003812326.1	-16.4662	1.2811	7.45727e-26
LOC100361363	NW_003812333.1	-22.9422	3.40747	0.00634766
LOC100360522	NW_003812333.1	-35.0264	29.9793	1.19209e-07
Tifab	NW_003812333.1	-17.6664	1.82681	3.88683e-23
Dok3	NW_003812337.1	-18.5112	1.16031	2.93868e-06
Dbn1	NW_003812337.1	-19.4604	1.20102	0.00053878
Hk3	NW_003812337.1	-15.9907	1.92344	2.26102e-78
Syk	NW_003812341.1	-16.3513	1.27282	1.18594e-27
Gadd45g	NW_003812344.1	-14.2981	1.19921	3.03295e-97
Sema4d	NW_003812344.1	-18.8755	1.20102	3.28444e-05
Gmpr	NW_003812363.1	-19.8182	1.01154	0.0086415
Tfap2a	NW_003812375.1	-21.8572	2.40747	0.00442505
RGD1563601	NW_003812375.1	-20.1422	4.36353	4.71906e-25
Tubb2a	NW_003812375.1	-17.8612	1.90371	2.71597e-22
Tubb2a	NW_003812375.1	-18.92	2.28194	1.81872e-15
Serpinb1a	NW_003812382.1	-17.1401	1.44884	7.12981e-21
LOC364713	NW_003812408.1	-21.5385	6.21483	1.56701e-20
Svil	NW_003812455.1	-15.1282	1.22168	1.8628e-57
Gabpb1l	NW_003812457.1	-18.5425	1.22305	1.05034e-06
LOC681100	NW_003812459.1	-20.6348	2.40747	8.96304e-06
Aoah	NW_003812459.1	-18.8968	1.78215	6.53908e-10
LOC688655	NW_003812485.1	-19.9156	3.46058	2.07823e-18
Klf6	NW_003812508.1	-15.8375	1.07382	6.10693e-28
Pfkp	NW_003812510.1	-17.2478	1.25987	3.17851e-15
Vim	NW_003812535.1	-13.7636	1.07163	4.02121e-112
Pip4k2a	NW_003812543.1	-19.3942	1.33347	8.71548e-05
RGD1564650	NW_003812543.1	-34.5264	30.9793	1.42109e-14
LOC100910229	NW_003812674.1	-17.4416	1.03567	1.17916e-09
Lox	NW_003812691.1	-18.0755	3.14083	5.88644e-50
LOC502172	NW_003812708.1	-19.9911	1.90867	3.18363e-06
Cd74	NW_003812711.1	-11.3854	2.0598	0
LOC100361130	NW_003812714.1	-20.5919	3.46406	3.49648e-11
Adrb2	NW_003812714.1	-19.2092	1.47257	4.27101e-06
LOC100363502	NW_003812726.1	-18.5425	1.22305	1.05034e-06
Ccdc68	NW_003812744.1	-19.1863	1.63151	2.76657e-07
Pard6g	NW_003812746.1	-19.1847	1.01399	0.00151651
Katnal2	NW_003812751.1	-19.8355	2.00611	2.74658e-07
Slc14a2	NW_003812754.1	-22.4422	4.40747	1.09673e-05
Cndp1	NW_003812772.1	-18.2144	1.09772	1.33328e-06
Car7	NW_003812798.1	-20.6031	2.08554	0.000112221
Cx3cl1	NW_003812807.1	-20.1319	1.85813	1.40131e-05
Ccl22	NW_003812807.1	-21.2812	2.08554	0.00249392
LOC498972	NW_003812807.1	-19.8182	1.15955	0.00267044
LOC100363128	NW_003812809.1	-21.246	2.15593	0.00151372
LOC100359680	NW_003812828.1	-17.9382	1.32655	4.47701e-11
Snx20	NW_003812858.1	-18.3417	1.04565	9.46641e-06
Adcy7	NW_003812858.1	-19.1572	1.68962	7.67943e-08
Lyl1	NW_003812858.1	-19.3673	1.91336	1.23404e-08
RGD1564093	NW_003812858.1	-15.1088	1.11383	8.19775e-49
Zfp827	NW_003812913.1	-21.3734	2.54498	0.000310749
Arhgap10	NW_003812917.1	-16.5191	1.19079	6.55568e-22
Lrrc36	NW_003812923.1	-22.1497	2.99244	0.00131226
Osgin1	NW_003812945.1	-13.9982	1.19295	3.33042e-118
Cotl1	NW_003812945.1	-15.1975	1.16225	1.12543e-49
Irf8	NW_003812949.1	-15.8495	1.04064	3.59969e-26
Cyba	NW_003812955.1	-16.1329	1.39847	2.89564e-38
Fam89a	NW_003812957.1	-15.9516	2.15909	7.98391e-101
Olr1694	NW_003812986.1	-35.7032	28.6256	0.00195312
RT1-M2	NW_003812994.1	-17.2184	1.18929	8.36807e-14
RT1-M3-1	NW_003812996.1	-17.4133	1.03663	8.32614e-10
RT1-T18	NW_003813015.1	-19.322	1.13801	0.000627947
LOC100909731	NW_003813015.1	-18.6912	2.19335	1.77137e-16
Ddr1	NW_003813015.1	-18.064	2.11657	1.91171e-23
Col11a2	NW_003813015.1	-20.6407	1.67051	0.00256321
RT1-DOa	NW_003813015.1	-19.6572	1.48147	5.84955e-05
RT1-Bb	NW_003813015.1	-13.7063	1.8652	0
RT1-Ba	NW_003813015.1	-13.7183	1.50276	4.44666e-226
RT1-Db1	NW_003813015.1	-13.8878	1.5962	5.19586e-227
RT1-Db2	NW_003813015.1	-17.8632	3.3904	6.04954e-68
RT1-Da	NW_003813015.1	-12.6795	1.73418	0
Btnl1	NW_003813015.1	-35.4957	29.0407	0.000244141
Hspa1b	NW_003813018.1	-19.3482	1.08554	0.00122038
Ly6g6e	NW_003813019.1	-21.4422	2.40747	0.000910521
Lst1	NW_003813019.1	-16.8628	1.01399	2.7331e-13
LOC689561	NW_003813025.1	-22.9422	3.40747	0.00634766
Cdkn1a	NW_003813025.1	-18.1148	4.41825	2.07423e-98
Pi16	NW_003813026.1	-20.7529	1.78598	0.00187823
Fgd2	NW_003813026.1	-17.373	1.49862	1.83366e-19
Hmga1	NW_003813026.1	-17.3449	1.06555	1.2204e-10
Pacsin1	NW_003813026.1	-21.0385	2.57097	3.85582e-05
Def6	NW_003813026.1	-19.0222	1.53134	3.77805e-07
Pim1	NW_003813026.1	-18.6031	2.08554	1.82533e-16
Abcg1	NW_003813026.1	-15.953	1.83628	4.28274e-73
Itgb2	NW_003813034.1	-14.9158	1.07565	1.04978e-51
LOC100362738	NW_003813056.1	-19.2551	1.99701	6.93093e-10
LOC687808	NW_003813057.1	-21.0182	2.08554	0.00087791
Egr2	NW_003813064.1	-21.8572	2.40747	0.00442505
Fam26f	NW_003813072.1	-19.9756	1.93969	1.96988e-06
Unc5b	NW_003813077.1	-18.9561	1.4712	6.30672e-07
LOC499435	NW_003813078.1	-21.0647	2.5185	6.61877e-05
Mical1	NW_003813130.1	-18.8557	1.16149	5.40045e-05
Foxo3	NW_003813132.1	-16.4907	1.24765	2.85683e-24
RGD1564849	NW_003813135.1	-19.8942	2.33347	4.46617e-09
Prdm1	NW_003813137.1	-19.2257	1.33066	3.67005e-05
Slc9a7	NW_003813166.1	-18.9338	1.16571	7.69282e-05
RGD1565970	NW_003813180.1	-20.9697	1.73762	0.00522288
Cybb	NW_003813204.1	-16.1122	1.1706	1.55479e-27
RGD1560784	NW_003813205.1	-18.045	2.03196	5.61628e-22
Ssx1	NW_003813205.1	-18.9842	1.06479	0.0003907
Magix	NW_003813205.1	-17.0213	1.27179	6.18128e-18
Egfl6	NW_003813278.1	-20.7958	2.08554	0.000312551
Ptges3l1	NW_003813333.1	-18.3302	1.58435	9.05411e-12
Zxdb	NW_003813393.1	-20.2995	1.292	0.00365777
LOC100360790	NW_003813398.1	-20.1497	1.17865	0.0055152
Ar	NW_003813414.1	-17.8075	1.58804	2.43012e-16
Nlgn3	NW_003813414.1	-35.3845	29.2631	6.10352e-05
Cxcr3	NW_003813414.1	-19.3622	1.16646	0.000534721
Magee1	NW_003813442.1	-20.2995	1.292	0.00365777
Obp1f	NW_003813469.1	-22.1994	2.8929	0.00234985
LOC685592	NW_003813498.1	-18.1145	2.27819	4.13344e-26
Serpina7	NW_003813571.1	-16.6159	1.86403	4.19488e-48
Chrdl1	NW_003813578.1	-18.7223	1.9387	6.24342e-13
Rnd1	NW_003813578.1	-18.6557	1.80544	2.19729e-12
Tuba1a	NW_003813578.1	-16.855	1.74411	7.51481e-36
Nckap5l	NW_003813578.1	-19.5809	1.21108	0.000766765
LOC367975	NW_003813597.1	-20.9792	3.33347	3.10815e-08
LOC683753	NW_003813627.1	-20.9377	1.80175	0.00332689
LOC685481	NW_003813656.1	-21.2812	4.7294	3.17968e-13
MGC114492	NW_003813656.1	-19.42	1.28194	0.000183117
Fam122b	NW_003813700.1	-19.8879	1.70222	1.74285e-05
LOC100911180	NW_003813875.1	-21.3182	2.01154	0.00407732
