# Supplementary material for: Fish oil alleviated high-fat diet–induced non-alcoholic fatty liver disease via regulating hepatic lipids metabolism and metaflammation: a transcriptomic study
Source: Lipids Health Dis. 2016 Feb 1;15:20. doi: 10.1186/s12944-016-0190-y (PMC4736290; doi:10.1186/s12944-016-0190-y)
Supplement: Additional file 1: — Table S1. The nutrient composition, energy ratio and fatty acid profiles of experimental diets. Table S2. Primers used in this study. Figure S3. The weekly body weight change of experiment animals. Table S4. Differentially expressed genes between WD group and CON group. Table S5. Differentially expressed genes between FOH group and WD group. Table S6. Upregulated DEGs (FOH vs. WD) implicated in the enrichedgene ontology processes. Table S7. Downregulated DEGs (FOH vs. WD) implicated in the enrichedgene ontology processes. (ZIP 236 kb) [file 12944_2016_190_MOESM1_ESM.zip › supplement 5_Dataset.xls]

## Sheet: FOH-WD_Down_DEG
Gene	Chromosome	logConc	logFC	p.value
Myct1	NW_003805777.1	-19.289	-1.00777	0.00219491
Slc22a3	NW_003805785.1	-18.7073	-1.03241	0.000125358
Pde10a	NW_003805804.1	-21.7264	-2.0414	0.00442505
Lair1	NW_003805932.1	-35.4721	-29.088	0.000244141
Zfp580	NW_003805937.1	-19.595	-1.01645	0.00762052
Atp1a3	NW_003805969.1	-19.7577	-1.06001	0.00714873
Slc1a5	NW_003805969.1	-18.9149	-1.02064	0.000271818
LOC100910046	NW_003805988.1	-20.7833	-1.58768	0.00455138
Fcgbpl1	NW_003805992.1	-16.4813	-1.15857	1.26029e-21
Gapdhs	NW_003806004.1	-21.7011	-4.09202	7.91624e-09
Rgs9bp	NW_003806018.1	-21.2526	-1.819	0.00407732
Vom2r38	NW_003806034.1	-18.5339	-2.08648	1.57065e-17
Izumo1	NW_003806040.1	-35.8609	-28.3103	0.0078125
LOC687992	NW_003806042.1	-21.8842	-2.55597	0.00442505
LOC691415	NW_003806076.1	-20.0917	-2.14093	2.70628e-07
Slco3a1	NW_003806233.1	-19.224	-1.13783	0.000312839
Klhl25	NW_003806233.1	-15.6892	-1.22989	4.66506e-41
Me3	NW_003806327.1	-16.404	-1.0332	1.6053e-18
RGD1559690	NW_003806338.1	-21.8842	-2.55597	0.00442505
Olr59	NW_003806356.1	-17.5386	-1.12934	9.2788e-11
Arntl	NW_003806376.1	-16.7718	-2.49481	8.03746e-79
LOC100359858	NW_003806386.1	-21.2136	-1.89701	0.00249392
Cdr2	NW_003806398.1	-18.4965	-1.04528	2.30509e-05
Snrpn	NW_003806423.1	-18.6727	-1.578	1.69447e-09
Stx1b	NW_003806423.1	-19.612	-1.48558	5.06227e-05
Xpo6	NW_003806423.1	-19.8634	-1.27152	0.00154717
RGD1559985	NW_003806441.1	-17.4577	-1.23404	4.26674e-13
H19	NW_003806458.1	-19.1949	-1.93448	4.15705e-10
Chka	NW_003806458.1	-13.642	-1.92847	0
Tm7sf2	NW_003806458.1	-18.767	-1.0414	0.00013196
Batf2	NW_003806458.1	-19.9469	-1.78658	7.66517e-06
Pygm	NW_003806458.1	-20.4602	-1.40397	0.00642658
RGD1560108	NW_003806458.1	-18.22	-1.05422	2.09884e-06
Fads2	NW_003806476.1	-16.0613	-1.21792	2.21457e-31
Fads2	NW_003806477.1	-13.566	-1.20164	2.88595e-164
Fads1	NW_003806477.1	-14.3695	-1.52213	1.07747e-151
Ptgdr2	NW_003806477.1	-35.6796	-28.6729	0.00195313
LOC100911030	NW_003806477.1	-14.2766	-1.1818	5.10651e-98
Dtx4	NW_003806487.1	-19.2526	-1.47915	3.30289e-06
RGD1560242	NW_003806515.1	-19.7378	-1.67883	9.09506e-06
Cd274	NW_003806523.1	-17.8752	-1.06412	5.91104e-08
Sfrp5	NW_003806563.1	-35.7646	-28.503	0.00390625
Scd1	NW_003806573.1	-10.454	-1.4033	0
Sorcs1	NW_003806573.1	-21.7264	-2.0414	0.00442505
Gpam	NW_003806590.1	-15.2267	-1.16174	7.03302e-50
Thbs4	NW_003806676.1	-19.3792	-1.01992	0.00232454
RGD1560402	NW_003806720.1	-20.5917	-1.667	0.00165805
Nim1	NW_003806748.1	-16.4474	-1.02357	1.25826e-17
Egflam	NW_003806764.1	-20.9646	-1.95025	0.00087791
Gdnf	NW_003806764.1	-18.4987	-1.71209	1.47359e-12
Fabp5	NW_003806877.1	-15.8904	-1.03374	1.00501e-25
LOC100365234	NW_003806956.1	-18.2331	-1.57221	1.20702e-12
Postn	NW_003806993.1	-22.2526	-4.98893	5.7742e-08
LOC100361582	NW_003807110.1	-19.7501	-1.819	1.65252e-06
Slc27a3	NW_003807110.1	-20.7799	-1.93448	0.00050826
LOC689017	NW_003807123.1	-19.0834	-2.28033	1.9642e-14
Tchh	NW_003807144.1	-21.8376	-2.64908	0.00257683
LOC100912338	NW_003807201.1	-21.8842	-2.55597	0.00442505
Fam46c	NW_003807213.1	-17.8357	-1.1789	1.01296e-09
LOC691347	NW_003807231.1	-18.9125	-1.09839	8.98022e-05
Gstm3	NW_003807231.1	-17.5345	-1.31608	3.0554e-14
LOC684695	NW_003807231.1	-18.8554	-1.36444	8.6805e-07
Henmt1	NW_003807231.1	-35.8609	-28.3103	0.0078125
LOC100912173	NW_003807247.1	-18.4045	-1.39754	4.5693e-09
Slc44a3	NW_003807268.1	-18.6872	-1.26721	2.0566e-06
Fabp2	NW_003807277.1	-19.2687	-1.55597	1.10263e-06
RGD1563706	NW_003807294.1	-17.6899	-2.71351	3.68346e-50
Gbp1	NW_003807320.1	-19.153	-1.27984	3.80379e-05
LOC687532	NW_003807320.1	-19.849	-5.79628	6.31636e-59
Dnase2b	NW_003807326.1	-19.0426	-1.23404	4.65699e-05
Tnni3k	NW_003807345.1	-21.2526	-1.819	0.00407732
RGD1560470	NW_003807359.1	-21.2136	-1.89701	0.00249392
Phf19	NW_003807436.1	-17.6033	-1.148	1.83544e-10
Lhx6	NW_003807444.1	-19.7764	-1.02254	0.00985345
Rprm	NW_003807515.1	-17.0284	-2.26746	5.26612e-55
Scn7a	NW_003807557.1	-35.3609	-29.3103	6.10352e-05
RGD1564664	NW_003807626.1	-18.3434	-1.35161	8.87761e-09
LOC100362814	NW_003807647.1	-21.5157	-1.819	0.00719738
Wt1	NW_003807647.1	-19.6566	-1.39631	0.000166042
Ryr3	NW_003807676.1	-19.6224	-1.20233	0.00155032
LOC100909852	NW_003807688.1	-20.0642	-1.19097	0.00460131
MGC105649	NW_003807700.1	-17.4175	-1.09654	5.22683e-11
LOC100910286	NW_003807710.1	-19.8902	-1.5389	8.83756e-05
Cpxm1	NW_003807716.1	-20.9602	-2.40397	3.85582e-05
Cst7	NW_003807776.1	-18.2574	-1.02495	6.32306e-06
Tcf15	NW_003807778.1	-18.8172	-1.21589	9.81499e-06
Rbl1	NW_003807792.1	-18.4965	-1.04528	2.30509e-05
Mmp9	NW_003807813.1	-17.526	-1.0414	2.07416e-09
Zfp334	NW_003807813.1	-21.0451	-2.23404	0.000192195
Ptgis	NW_003807818.1	-21.273	-2.30443	0.000310749
LOC679312	NW_003807838.1	-35.7646	-28.503	0.00390625
Ptk6	NW_003807853.1	-18.9361	-2.9782	9.5361e-26
Srms	NW_003807853.1	-20.5254	-2.44349	1.07091e-06
Lhfpl3	NW_003807897.1	-20.8154	-1.52355	0.00700037
Sema3a	NW_003807920.1	-19.5464	-1.11375	0.00294276
LOC100912278	NW_003807932.1	-21.7939	-2.73654	0.00148964
Wnt2	NW_003807974.1	-19.6721	-1.1028	0.00427241
Akr1b7	NW_003807997.1	-20.9967	-1.88612	0.00143091
Slc13a4	NW_003808002.1	-14.8699	-1.18816	5.19164e-66
Clec5a	NW_003808013.1	-22.6766	-4.14093	0.000274658
Kel	NW_003808016.1	-20.7799	-1.93448	0.00050826
RGD1559747	NW_003808037.1	-17.7689	-1.13753	2.28113e-09
LOC681294	NW_003808039.1	-22.9691	-3.55597	0.00634766
Gpnmb	NW_003808039.1	-13.2261	-1.56759	0
Scrn1	NW_003808042.1	-17.9616	-2.17023	2.57375e-27
Cd8b	NW_003808085.1	-19.6707	-1.23404	0.00130717
Aplf	NW_003808169.1	-22.3376	-2.819	0.00738525
Fbln2	NW_003808177.1	-20.9004	-1.69347	0.00332689
Atp2b2	NW_003808212.1	-17.7512	-1.31204	4.5014e-12
Syn2	NW_003808212.1	-20.2493	-1.38088	0.00453386
Clec7a	NW_003808213.1	-16.2378	-1.40397	1.66211e-36
Olr1	NW_003808213.1	-20.0527	-2.745	1.82677e-11
Klra22	NW_003808215.1	-20.4339	-1.45643	0.004324
Wnt5b	NW_003808226.1	-21.6301	-2.23404	0.00148964
LOC100911784	NW_003808233.1	-19.8902	-1.5389	8.83756e-05
Clec4e	NW_003808241.1	-19.8082	-1.23404	0.0018681
St8sia1	NW_003808307.1	-19.591	-1.26507	0.000766765
Bcat1	NW_003808307.1	-19.5321	-1.3829	0.000120629
Mybl1	NW_003808347.1	-18.0543	-1.34096	9.68493e-11
RGD1561849	NW_003808347.1	-16.8802	-1.73389	4.04913e-36
Sigmar1	NW_003808471.1	-13.9031	-1.04638	2.25943e-99
LOC100360779	NW_003808471.1	-35.8609	-28.3103	0.0078125
Aldh1b1	NW_003808471.1	-16.1205	-1.28722	9.49233e-34
Anks6	NW_003808471.1	-22.3376	-2.819	0.00738525
LOC100363454	NW_003808527.1	-12.325	-1.75432	0
LOC688489	NW_003808527.1	-13.3536	-1.80121	0
LOC100363054	NW_003808577.1	-15.2878	-1.20261	2.89302e-51
Plin2	NW_003808599.1	-13.5308	-1.06302	5.5767e-132
Pcsk9	NW_003808649.1	-16.2693	-1.47271	2.06956e-39
Cyp4a8	NW_003808669.1	-17.6447	-1.06506	4.49486e-09
Pik3r3	NW_003808679.1	-18.9839	-1.03051	0.000284529
Cited4	NW_003808687.1	-35.8609	-28.3103	0.0078125
Mycl1	NW_003808689.1	-21.1189	-2.61255	1.93012e-05
Sytl1	NW_003808705.1	-19.8842	-1.08204	0.00750818
LOC689706	NW_003808712.1	-21.7264	-2.0414	0.00442505
Arhgef19	NW_003808721.1	-14.9751	-1.3479	5.86324e-79
LOC687105	NW_003808764.1	-20.7232	-1.70797	0.00187823
Ttll10	NW_003808772.1	-20.1414	-1.59661	0.000198039
LOC680874	NW_003808772.1	-18.5392	-1.36869	2.61385e-08
LOC100911997	NW_003808774.1	-19.9602	-1.23404	0.00266726
LOC100910821	NW_003808832.1	-18.3306	-1.72385	1.04651e-13
Prkar2b	NW_003808889.1	-19.4453	-1.09386	0.00126323
Dgkb	NW_003808902.1	-21.3082	-2.23404	0.000533521
Etv1	NW_003808905.1	-19.5181	-1.05716	0.00462629
Npas3	NW_003808964.1	-15.6087	-1.11432	1.10751e-35
Gpx2	NW_003809020.1	-20.9004	-1.69347	0.00332689
Vash1	NW_003809058.1	-19.2847	-1.20895	0.000157149
Exoc3l4	NW_003809103.1	-20.0217	-1.27586	0.00219019
Ptprn2	NW_003809151.1	-17.241	-1.05766	2.57003e-11
Tjp3	NW_003809267.1	-17.1951	-1.46371	3.02517e-21
Cyp4f39	NW_003809277.1	-17.3861	-1.13311	8.79664e-12
RGD1565866	NW_003809379.1	-20.4714	-1.63259	0.00145049
RGD1565947	NW_003809379.1	-20.6677	-1.819	0.000752897
LOC100360868	NW_003809522.1	-17.6304	-1.18621	5.78934e-11
Myc	NW_003809536.1	-16.1413	-1.01559	3.29414e-21
Eif2c2	NW_003809564.1	-18.8764	-1.02624	0.000226811
Psca	NW_003809567.1	-21.2939	-1.73654	0.00661075
Tigd5	NW_003809577.1	-20.2264	-1.42669	0.00308768
Lgals1	NW_003809588.1	-19.591	-1.26507	0.000766765
Pfkm	NW_003809631.1	-18.3357	-1.20805	1.13851e-07
Smug1	NW_003809633.1	-20.4339	-1.45643	0.004324
Vsig2	NW_003809752.1	-22.7264	-4.0414	0.000518799
RGD1309108	NW_003809809.1	-21.6301	-2.23404	0.00148964
Abcg4	NW_003809820.1	-20.9646	-1.95025	0.00087791
Cd3d	NW_003809820.1	-19.7912	-1.12713	0.00444402
Fxyd2	NW_003809820.1	-16.7749	-1.19439	7.06934e-19
Apoa4	NW_003809820.1	-10.4965	-1.55693	0
LOC363060	NW_003809832.1	-22.9691	-3.55597	0.00634766
RGD1310727	NW_003809836.1	-19.7042	-1.16693	0.00262638
LOC100361413	NW_003809844.1	-20.1301	-1.23404	0.00380165
LOC100362785	NW_003809851.1	-22.9004	-3.69347	0.00341797
Myo5c	NW_003809898.1	-19.5603	-1.20367	0.00129358
Elovl5	NW_003809905.1	-15.225	-1.17687	3.63813e-51
Col12a1	NW_003809909.1	-19.6386	-1.16991	0.00218624
Bcl2a1d	NW_003809923.1	-16.0791	-1.09809	1.50183e-25
LOC501038	NW_003809946.1	-14.3456	-1.15635	1.00295e-89
Ky	NW_003809967.1	-20.5229	-1.5295	0.00337785
Mst1r	NW_003809978.1	-18.7042	-1.30116	1.18615e-06
Scn10a	NW_003809998.1	-18.1914	-1.02254	5.02808e-06
Myrip	NW_003809998.1	-20.273	-1.33358	0.00660882
Cdcp1	NW_003810007.1	-22.9691	-3.55597	0.00634766
Slc6a20	NW_003810007.1	-22.0864	-3.3215	0.000402451
LOC100909606	NW_003810103.1	-35.6796	-28.6729	0.00195313
Kif6	NW_003810138.1	-18.5197	-1.60219	6.4003e-11
Trem2	NW_003810138.1	-21.3452	-2.16004	0.000910521
Trem3	NW_003810138.1	-20.4469	-1.95651	0.000106045
Pla2g7	NW_003810151.1	-15.7463	-1.04197	1.3225e-28
Paqr8	NW_003810169.1	-21.0758	-2.17264	0.000324914
RGD1310819	NW_003810205.1	-35.6036	-28.8249	0.000976563
Npas2	NW_003810205.1	-17.5928	-2.00911	5.56054e-30
Aox3l1	NW_003810231.1	-17.5719	-1.70653	4.86202e-22
Klf7	NW_003810240.1	-20.0864	-1.14658	0.00660045
Resp18	NW_003810251.1	-20.6949	-1.76456	0.00119324
Twist2	NW_003810270.1	-19.153	-1.18824	0.000132222
Olr1353	NW_003810280.1	-20.4004	-1.77461	0.000388131
Socs1	NW_003810342.1	-21.3376	-2.819	1.52364e-05
Ciita	NW_003810342.1	-16.5201	-1.12329	3.88856e-20
Glis2	NW_003810354.1	-19.5302	-1.64908	4.19404e-06
Paqr4	NW_003810371.1	-20.1189	-1.85553	8.69937e-06
Haghl	NW_003810372.1	-21.4339	-2.62636	8.79765e-05
Odz2	NW_003810380.1	-17.4573	-1.04329	1.17916e-09
Hmmr	NW_003810393.1	-19.0883	-1.05895	0.000562208
Gfpt2	NW_003810431.1	-19.6588	-1.00663	0.00921049
Srebf1	NW_003810456.1	-12.9105	-1.18201	1.25789e-249
Adora2b	NW_003810456.1	-20.1329	-1.41461	0.000936223
Cntrob	NW_003810468.1	-19.9805	-1.1934	0.00383827
Cyb5d2	NW_003810468.1	-18.3917	-1.04501	1.53838e-05
Slc6a4	NW_003810495.1	-21.7526	-2.819	0.000855446
Sebox	NW_003810498.1	-20.4086	-1.50706	0.00288725
Dusp14	NW_003810517.1	-35.8609	-28.3103	0.0078125
Epx	NW_003810520.1	-19.3428	-1.52092	2.87939e-06
Wfikkn2	NW_003810528.1	-20.6189	-1.61255	0.00256321
Col1a1	NW_003810532.1	-18.3371	-1.10398	1.68378e-06
Srcin1	NW_003810542.1	-19.4602	-1.06412	0.00176187
Ccr7	NW_003810542.1	-21.7136	-2.89701	6.60419e-05
RGD1559482	NW_003810570.1	-19.5464	-1.11375	0.00294276
LOC690323	NW_003810570.1	-21.1414	-2.0414	0.000912234
Trim47l	NW_003810570.1	-19.5897	-1.819	5.66374e-07
Qrich2	NW_003810577.1	-22.3376	-2.819	0.00738525
Enpp7	NW_003810582.1	-22.9004	-3.69347	0.00341797
Tbc1d16	NW_003810582.1	-20.3782	-1.819	0.000247088
Slc16a3	NW_003810582.1	-19.5339	-1.02545	0.00630983
Cd200	NW_003810750.1	-18.7847	-1.42906	1.0871e-07
Boc	NW_003810750.1	-21.2526	-1.819	0.00407732
Popdc2	NW_003810754.1	-19.185	-1.72343	3.55206e-08
Casr	NW_003810757.1	-18.2784	-1.22155	5.7512e-08
LOC100910248	NW_003810792.1	-15.8628	-1.08895	8.82742e-29
Cldn1	NW_003810792.1	-16.4303	-1.61803	1.91646e-42
Cldn5	NW_003810820.1	-21.5061	-2.48197	0.000277162
Zfp316	NW_003810926.1	-18.5321	-1.08518	1.27505e-05
Slc29a4	NW_003810926.1	-19.8842	-1.08204	0.00750818
Gal3st4	NW_003810936.1	-21.5157	-1.819	0.00719738
LOC100910669	NW_003810986.1	-20.0864	-1.14658	0.00660045
LOC100910802	NW_003810991.1	-19.8644	-1.12157	0.00535486
Alkbh4	NW_003810991.1	-19.8902	-1.5389	8.83756e-05
Ncf1	NW_003810991.1	-15.2319	-1.05877	2.64135e-41
Gatsl2	NW_003810991.1	-19.0654	-1.10476	0.00029596
Ccdc92	NW_003811057.1	-18.9254	-1.46851	1.91827e-07
Tmem119	NW_003811081.1	-22.9691	-3.55597	0.00634766
LOC304725	NW_003811176.1	-19.0014	-1.15158	5.54198e-05
Inhbb	NW_003811247.1	-19.8842	-1.08204	0.00750818
Sctr	NW_003811247.1	-17.844	-1.02163	1.63201e-07
Steap3	NW_003811247.1	-16.4827	-1.08659	4.47053e-19
Insig2	NW_003811250.1	-12.9308	-1.43788	0
Lypd1	NW_003811257.1	-18.6079	-1.10851	1.12996e-05
Il10	NW_003811273.1	-35.8609	-28.3103	0.0078125
Rab7b	NW_003811274.1	-19.5784	-1.41847	9.61299e-05
Slc45a3	NW_003811274.1	-18.0826	-1.07054	3.39155e-07
Chi3l1	NW_003811276.1	-16.6438	-1.59915	7.65811e-36
Lad1	NW_003811276.1	-20.3357	-1.90389	6.16964e-05
RGD1311892	NW_003811280.1	-18.9923	-1.09068	0.000128221
Kif14	NW_003811280.1	-20.4086	-1.50706	0.00288725
Mgst3	NW_003811320.1	-14.2996	-1.01874	5.4162e-72
Fcrla	NW_003811325.1	-19.7764	-1.44555	0.000152107
LOC686035	NW_003811326.1	-35.8609	-28.3103	0.0078125
Casq1	NW_003811329.1	-20.153	-1.18824	0.0055152
Vsig8	NW_003811329.1	-21.9339	-2.45643	0.00753784
Mfsd7	NW_003811428.1	-20.1079	-1.27844	0.00260217
Cdc7	NW_003811428.1	-21.9004	-3.69347	1.94311e-05
Cxcl13	NW_003811458.1	-17.6419	-1.91084	6.86647e-26
Cxcl9	NW_003811470.1	-13.502	-1.06868	2.79866e-136
Btc	NW_003811470.1	-35.7646	-28.503	0.00390625
RGD1561381	NW_003811475.1	-19.5181	-1.41092	8.21592e-05
Slc34a2	NW_003811582.1	-16.5451	-1.23404	2.54842e-23
Ccdc96	NW_003811617.1	-20.5784	-1.41847	0.00763208
Gck	NW_003811623.1	-15.8869	-2.67338	8.65965e-166
Slc1a4	NW_003811662.1	-19.832	-1.49038	0.000117055
LOC364216	NW_003811667.1	-20.5917	-1.667	0.00165805
Cadps	NW_003811739.1	-20.1544	-1.37154	0.00140269
Ptger2	NW_003811762.1	-20.7232	-1.70797	0.00187823
Olr1610	NW_003811781.1	-19.6266	-1.45643	7.55581e-05
Enox1	NW_003811910.1	-20.0339	-1.61255	0.000113611
Irg1	NW_003811973.1	-16.769	-2.0016	8.28822e-51
LOC100362889	NW_003811994.1	-35.8609	-28.3103	0.0078125
Il17rd	NW_003812023.1	-20.4233	-1.72881	0.000606107
Cacna2d3	NW_003812023.1	-19.9212	-1.15604	0.00456153
Nt5dc2	NW_003812023.1	-19.8404	-1.99958	2.74658e-07
Anxa8	NW_003812023.1	-19.5043	-1.4384	5.57112e-05
Syt15	NW_003812023.1	-21.6766	-2.14093	0.00257683
Tmem38a	NW_003812062.1	-19.4086	-1.50706	4.96802e-06
Unc13a	NW_003812064.1	-18.9607	-1.31421	3.68163e-06
Cilp2	NW_003812064.1	-21.8842	-2.55597	0.00442505
Lzts1	NW_003812073.1	-19.4874	-1.34952	0.000149482
Mfap3l	NW_003812132.1	-18.4265	-1.0266	2.49489e-05
Adam18	NW_003812254.1	-22.9691	-3.55597	0.00634766
Csmd1	NW_003812280.1	-18.5878	-1.46599	3.88161e-09
Cxcl14	NW_003812333.1	-19.3792	-1.01992	0.00232454
LOC100365564	NW_003812333.1	-35.8609	-28.3103	0.0078125
Rgs14	NW_003812337.1	-19.8822	-1.23404	0.00223255
Gmpr	NW_003812363.1	-19.81	-1.08965	0.0062176
Tubb2a	NW_003812375.1	-17.9683	-2.21267	3.23328e-28
Tubb2a	NW_003812375.1	-18.6957	-1.92794	1.5349e-13
Inhba	NW_003812439.1	-17.6927	-1.68992	5.84393e-20
Akr1c1	NW_003812510.1	-14.0011	-1.1297	4.14408e-108
Il2ra	NW_003812514.1	-21.7264	-2.0414	0.00442505
Colec12	NW_003812560.1	-18.8822	-1.23404	9.68588e-06
Greb1l	NW_003812563.1	-19.9624	-1.07358	0.00907334
LOC100910229	NW_003812674.1	-17.4756	-1.19824	3.32617e-12
Lox	NW_003812691.1	-17.2951	-1.67461	1.66619e-25
LOC502172	NW_003812708.1	-19.9646	-1.95025	1.21438e-06
Pmaip1	NW_003812726.1	-21.8376	-2.64908	0.00257683
Slc14a2	NW_003812754.1	-21.1766	-1.97101	0.00151372
Cx3cl1	NW_003812807.1	-20.1011	-1.89115	5.37832e-06
Adcy7	NW_003812858.1	-18.793	-1.0557	0.000115475
Ednra	NW_003812917.1	-17.6927	-1.68992	5.84393e-20
Hsd11b2	NW_003812923.1	-20.5229	-1.5295	0.00337785
Cntnap4	NW_003812934.1	-20.4339	-1.45643	0.004324
Dpep1	NW_003812955.1	-19.9646	-1.95025	1.21438e-06
RT1-O2-ps	NW_003813015.1	-20.2939	-5.73654	3.29585e-42
RT1-DOa	NW_003813015.1	-19.8547	-1.97101	4.46583e-07
RT1-CE6	NW_003813016.1	-17.7485	-1.38969	2.20725e-13
RT1-CE12	NW_003813018.1	-14.3158	-1.06988	2.65458e-78
Ly6g6e	NW_003813019.1	-20.9691	-1.55597	0.00813006
Cdkn1a	NW_003813025.1	-16.4772	-1.23763	1.24545e-24
RGD1563351	NW_003813049.1	-35.6036	-28.8249	0.000976563
Pcdh15	NW_003813049.1	-20.3902	-3.09911	9.72296e-11
RGD1564320	NW_003813062.1	-19.1544	-1.09654	0.000424793
Ddit4	NW_003813077.1	-17.8226	-1.13388	5.29042e-09
LOC100188933	NW_003813123.1	-35.8609	-28.3103	0.0078125
RGD1561147	NW_003813130.1	-21.2264	-3.0414	7.66013e-07
LOC100359654	NW_003813166.1	-16.9079	-1.08917	9.26468e-15
Ace2	NW_003813286.1	-22.7264	-4.0414	0.000518799
Rai2	NW_003813290.1	-19.7288	-1.5407	4.45345e-05
LOC681090	NW_003813347.1	-21.6766	-2.14093	0.00257683
Nlgn3	NW_003813414.1	-21.9339	-2.45643	0.00753784
LOC100362409	NW_003813469.1	-20.1766	-1.14093	0.00794273
Capn6	NW_003813578.1	-22.8376	-3.819	0.00183105
LOC367975	NW_003813597.1	-20.2764	-2.02254	1.47377e-05
LOC683753	NW_003813627.1	-21.3683	-2.7576	2.74405e-05
LOC305639	NW_003813627.1	-19.279	-5.3215	3.06738e-69
Hs6st2	NW_003813656.1	-22.0451	-3.40397	0.000221252
MGC114492	NW_003813656.1	-19.362	-1.26051	0.000107148
RT1-CE13	NW_003814840.1	-19.0967	-1.21201	7.85014e-05

## Sheet: FOH-WD_UP_DEG
Gene	Chromosome	logConc	logFC	p.value
Trni	NC_001665.2	-20.4254	1.53149	0.00191396
Trnq	NC_001665.2	-17.2156	1.33627	5.08352e-17
Aig1	NW_003805636.1	-17.2205	1.32643	7.25316e-17
RGD1309903	NW_003805649.1	-19.5364	1.03445	0.00337223
LOC100361997	NW_003805652.1	-20.3376	2.35092	4.33638e-07
Vnn1	NW_003805678.1	-15.0897	1.19998	5.62671e-57
Trip13	NW_003805718.1	-20.0339	1.14447	0.00907334
Dutp	NW_003805785.1	-20.1588	1.53855	0.000409541
Pnldc1	NW_003805785.1	-20.3376	1.181	0.00955988
Dact2	NW_003805820.1	-18.2595	1.79211	7.43423e-15
LOC100909990	NW_003805849.1	-21.4086	3.03898	3.39532e-05
LOC292543	NW_003805849.1	-21.0157	2.35092	0.000195126
Eps8l1	NW_003805937.1	-21.7939	2.26846	0.00257683
Zfp579	NW_003805937.1	-21.8842	2.08789	0.00753784
LOC365195	NW_003805947.1	-19.3461	1.28679	0.000157149
Bcl3	NW_003805969.1	-15.9999	1.42449	5.10616e-43
Ceacam20	NW_003805969.1	-19.7136	1.10299	0.00427241
Cyp2b2	NW_003805976.1	-14.4117	1.367	4.07132e-116
Plekhg2	NW_003805992.1	-18.7636	1.08007	8.0622e-05
Spred3	NW_003805998.1	-21.653	3.72016	2.55601e-06
Siglec10	NW_003806034.1	-20.4233	1.26072	0.0079159
Ccdc155-ps1	NW_003806040.1	-21.1766	2.02899	0.0023157
Dbp	NW_003806040.1	-14.2418	2.22791	0
LOC100910376	NW_003806060.1	-35.7206	28.5909	0.00195313
LOC500159	NW_003806182.1	-21.7526	3.52085	2.74405e-05
Xlr4a	NW_003806256.1	-35.5891	28.8539	0.000488281
LOC100911991	NW_003806272.1	-35.2206	29.5909	1.90735e-06
Cyp2c6v1	NW_003806290.1	-18.4987	1.24401	7.53249e-07
Wee1	NW_003806373.1	-17.6346	1.07716	4.16159e-09
Syt17	NW_003806390.1	-22.6301	3.76596	0.000274658
Gprc5b	NW_003806390.1	-22.8376	3.35092	0.00341797
Pdilt	NW_003806390.1	-21.9004	3.22539	3.5882e-05
Acsm5	NW_003806390.1	-13.0836	1.81371	0
LOC100911413	NW_003806432.1	-17.9568	1.20408	4.61461e-09
Chst15	NW_003806435.1	-19.1217	1.16806	0.000130822
LOC499279	NW_003806435.1	-19.6559	1.21847	0.00109324
Ascl2	NW_003806458.1	-22.6301	3.76596	0.000274658
Aldh1a7	NW_003806514.1	-16.3219	1.22745	3.63638e-26
RGD1565057	NW_003806523.1	-22.8376	3.35092	0.00341797
RGD1565682	NW_003806534.1	-17.0723	1.0201	1.00883e-11
Slc35g1	NW_003806543.1	-19.1618	1.08789	0.000490158
Cyp2c12	NW_003806559.1	-15.4849	1.79781	1.84493e-95
Adrb1	NW_003806593.1	-21.3082	2.40982	0.000546113
Ces2	NW_003806610.1	-18.7365	1.05719	9.20661e-05
LOC365650	NW_003806682.1	-35.6519	28.7284	0.000976562
Bdp1	NW_003806694.1	-18.7404	1.12636	3.09219e-05
Fst	NW_003806732.1	-20.0552	2.91571	1.69674e-11
C9	NW_003806764.1	-8.41043	1.01715	0
Osmr	NW_003806764.1	-16.7402	1.26665	2.69839e-21
Skp2	NW_003806764.1	-18.5067	1.02899	4.03722e-05
C1qtnf3	NW_003806779.1	-18.194	1.40864	3.23244e-10
LOC100360722	NW_003806809.1	-19.1677	1.181	0.000156158
2015-03-11	NW_003806810.1	-22.9004	3.22539	0.00634766
Chmp4c	NW_003806870.1	-16.6486	1.25207	4.49101e-22
Fabp12	NW_003806877.1	-18.3902	1.07581	5.07617e-06
Cp	NW_003806896.1	-7.75145	1.15638	0
Hps3	NW_003806896.1	-13.581	1.15334	6.05574e-147
Plk4	NW_003806958.1	-19.5229	1.06141	0.00244423
Mme	NW_003807024.1	-19.9874	1.88144	1.1123e-05
Fhdc1	NW_003807098.1	-21.0157	1.82485	0.00332689
Fcrl3	NW_003807110.1	-22.1766	2.67285	0.00234985
RGD1304953	NW_003807110.1	-35.7206	28.5909	0.00195313
S100a8	NW_003807110.1	-18.5133	1.14705	4.6965e-06
RGD1566380	NW_003807201.1	-20.2042	3.44778	5.3751e-14
Depdc1	NW_003807347.1	-22.5451	3.93588	7.62939e-05
Crat	NW_003807413.1	-15.8896	1.00896	4.94181e-24
Lcn2	NW_003807436.1	-11.8032	3.60754	0
LOC500194	NW_003807447.1	-20.0654	1.28053	0.00548634
LOC100910675	NW_003807447.1	-35.7966	28.4389	0.00390625
LOC100361009	NW_003807447.1	-21.1766	2.02899	0.0023157
LOC502834	NW_003807453.1	-19.8246	1.20206	0.00315606
RGD1564184	NW_003807453.1	-21.1766	2.02899	0.0023157
RGD1563231	NW_003807453.1	-19.6436	1.92516	2.26614e-07
RGD1564696	NW_003807453.1	-35.7966	28.4389	0.00390625
LOC500189	NW_003807453.1	-21.1766	2.02899	0.0023157
LOC690813	NW_003807453.1	-20.7011	1.62394	0.00256321
LOC502825	NW_003807453.1	-19.9296	1.76596	2.43646e-05
LOC690781	NW_003807459.1	-20.1949	2.29647	1.61638e-07
LOC100365438	NW_003807459.1	-20.4404	1.80549	0.000247088
LOC502822	NW_003807459.1	-20.5229	1.64043	0.00145049
RGD1563602	NW_003807459.1	-19.3797	1.48217	1.61138e-05
Igkv28	NW_003807459.1	-18.2636	2.08007	4.46378e-20
LOC100362515	NW_003807461.1	-17.9662	1.63795	1.80481e-15
RGD1564381	NW_003807464.1	-21.8376	5.35092	1.60441e-11
LOC500181	NW_003807464.1	-20.1414	1.57331	0.000802331
LOC690499	NW_003807464.1	-19.9979	1.21662	0.0064558
LOC500180	NW_003807464.1	-20.1766	2.02899	3.31188e-06
LOC690471	NW_003807467.1	-20.6414	1.40339	0.00763208
LOC500174	NW_003807471.1	-19.4009	1.43973	3.47997e-05
LOC500175	NW_003807471.1	-19.6812	1.32395	0.000440285
LOC690359	NW_003807472.1	-35.7206	28.5909	0.00195313
LOC100363282	NW_003807472.1	-21.1301	2.76596	2.23615e-05
LOC690156	NW_003807473.1	-20.0157	1.82485	2.71919e-05
Upp2	NW_003807541.1	-14.7173	2.19763	2.38611e-240
Ly75	NW_003807545.1	-14.6756	1.61917	1.36784e-135
Gad1	NW_003807561.1	-22.7799	3.4664	0.00183105
LOC100910096	NW_003807582.1	-19.8376	1.35092	0.000898047
Alx4	NW_003807626.1	-35.6519	28.7284	0.000976562
Prrg4	NW_003807647.1	-17.3354	1.60524	3.12922e-22
Casc5	NW_003807688.1	-19.8566	1.13793	0.0062176
Duoxa1	NW_003807697.1	-21.5061	4.01389	3.60887e-08
Hdc	NW_003807706.1	-15.3996	1.39113	2.24606e-61
Mal	NW_003807710.1	-17.9838	1.34261	9.73811e-11
Ckap2l	NW_003807710.1	-20.4045	1.57331	0.00126003
LOC689551	NW_003807773.1	-22.5864	3.85342	0.000144958
Id1	NW_003807780.1	-18.01	1.24087	3.90435e-09
Lbp	NW_003807794.1	-11.7753	1.15698	0
LOC100911299	NW_003807794.1	-35.6519	28.7284	0.000976562
Snai1	NW_003807818.1	-20.8762	1.65904	0.00455138
Fam65c	NW_003807818.1	-17.4785	2.02436	9.62986e-32
LOC689562	NW_003807834.1	-17.6204	1.10559	1.64282e-09
LOC100360704	NW_003807853.1	-19.2539	1.23063	0.000157571
Cd36	NW_003807897.1	-14.0764	1.05055	2.79913e-87
Sema3c	NW_003807898.1	-19.5121	1.66212	2.4307e-06
Adam22	NW_003807931.1	-20.2526	1.35092	0.00208811
Steap4	NW_003807936.1	-13.0482	1.19368	1.08408e-226
LOC679818	NW_003808013.1	-20.9469	2.48842	4.12576e-05
Ppm1k	NW_003808054.1	-15.5676	1.2201	7.58885e-43
LOC100360451	NW_003808061.1	-22.0451	2.93588	0.000402451
LOC682538	NW_003808073.1	-21.153	2.72016	3.85582e-05
LOC690006	NW_003808073.1	-21.5451	2.76596	0.000310749
RGD1564861	NW_003808083.1	-12.1693	1.48223	0
LOC361962	NW_003808096.1	-20.3624	2.68652	9.05239e-09
LOC362382	NW_003808097.1	-19.1386	1.70183	4.01212e-08
LOC690215	NW_003808105.1	-19.6842	1.16189	0.00218624
LOC690118	NW_003808114.1	-20.0758	1.70456	0.000153889
LOC690149	NW_003808128.1	-21.3154	3.22539	3.46545e-06
LOC500375	NW_003808138.1	-22.2799	2.4664	0.00738525
Cml5	NW_003808161.1	-16.8603	1.74282	1.8105e-35
Chst13	NW_003808174.1	-18.9164	1.01835	0.000475185
Klrc1	NW_003808213.1	-35.8816	28.2689	0.0078125
Klri2	NW_003808213.1	-35.7206	28.5909	0.00195313
Ccdc77	NW_003808228.1	-16.8542	1.48009	3.28647e-26
Clec4b2	NW_003808241.1	-21.2073	1.96759	0.00371917
Cd163	NW_003808244.1	-13.4848	1.18737	3.72867e-166
Tuba3a	NW_003808244.1	-18.6666	1.60421	8.74661e-10
Ntf3	NW_003808246.1	-15.9054	1.18169	3.75632e-32
Klrb1c	NW_003808261.1	-20.4691	1.44403	0.00288725
LOC100363570	NW_003808386.1	-20.3357	1.43581	0.00164149
Acnat1	NW_003808482.1	-17.4432	1.25375	2.64505e-13
Orm1	NW_003808546.1	-8.29701	2.66386	0
LOC500476	NW_003808552.1	-21.9004	3.22539	3.5882e-05
Tyrp1	NW_003808584.1	-21.8842	2.08789	0.00753784
Elavl2	NW_003808612.1	-19.5248	2.16285	7.2929e-10
LOC100911245	NW_003808622.1	-19.779	1.29321	0.00109008
LOC689914	NW_003808667.1	-21.8376	2.181	0.00442505
Cyp4a3	NW_003808679.1	-11.2171	1.02348	0
Cyp4a1	NW_003808679.1	-13.6653	1.68981	8.56834e-295
Zmynd12	NW_003808680.1	-18.9071	1.30362	8.18218e-06
RGD1306880	NW_003808680.1	-21.8376	3.35092	1.04904e-05
RGD1560436	NW_003808694.1	-20.4469	1.48842	0.00191396
Zc3h12a	NW_003808694.1	-17.4809	1.01718	5.65172e-09
Zbtb8a	NW_003808700.1	-19.5837	1.07408	0.00294276
LOC100359438	NW_003808705.1	-21.3082	2.40982	0.000546113
Slc30a2	NW_003808712.1	-19.6024	1.32539	0.000256489
Rnf186	NW_003808721.1	-21.6301	3.76596	1.40117e-06
Epha2	NW_003808728.1	-16.2873	1.28166	3.40892e-29
Slc25a34	NW_003808728.1	-19.0837	1.45784	1.59695e-06
Per3	NW_003808756.1	-15.9525	1.80471	2.79809e-70
Nphp4	NW_003808756.1	-22.2799	2.4664	0.00738525
RGD1308923	NW_003808772.1	-19.2833	1.28952	9.26404e-05
Cdkl4	NW_003808778.1	-20.773	1.86549	0.000752897
Abcg8	NW_003808784.1	-19.7939	1.43838	0.000287118
Nrxn1	NW_003808798.1	-18.677	1.17624	6.91978e-06
Nrxn1	NW_003808800.1	-17.8093	1.59378	4.44983e-16
Fam179a	NW_003808829.1	-18.938	1.64043	1.08379e-08
Nt5c1b	NW_003808858.1	-22.7799	3.4664	0.00183105
Atp6v1c2	NW_003808874.1	-20.0654	1.28053	0.00548634
Nkx2-1	NW_003808968.1	-18.8757	1.36635	1.93512e-06
RGD1307621	NW_003808994.1	-18.7875	1.03224	0.000203789
Tmem30b	NW_003809015.1	-19.0827	1.35092	9.10266e-06
LOC299192	NW_003809048.1	-20.3357	1.43581	0.00164149
Acot5	NW_003809048.1	-17.2868	1.07946	2.57003e-11
Acot3	NW_003809048.1	-16.5278	1.32667	1.81689e-26
Acot2	NW_003809048.1	-15.8575	1.20052	3.75526e-34
LOC681943	NW_003809058.1	-19.6766	1.67285	7.24416e-06
Bcl11b	NW_003809095.1	-19.2042	1.003	0.00171276
LOC100362959	NW_003809102.1	-20.9602	1.93588	0.00131873
LOC362795	NW_003809107.1	-14.5376	1.66159	1.94687e-156
LOC100360581	NW_003809107.1	-20.0603	1.73559	0.000100497
Ighg	NW_003809110.1	-13.9334	2.12015	0
RGD1564284	NW_003809118.1	-19.1789	1.74947	2.9081e-08
Ighv	NW_003809128.1	-19.935	2.23726	1.02899e-07
LOC366749	NW_003809128.1	-18.9241	1.89029	2.80458e-11
LOC100359793	NW_003809128.1	-21.7526	2.35092	0.00148964
LOC691837	NW_003809130.1	-21.9339	3.15828	6.60419e-05
LOC691840	NW_003809130.1	-20.7073	2.96759	3.24374e-08
LOC100361324	NW_003809130.1	-21.6414	2.57331	0.00154388
LOC500745	NW_003809130.1	-21.3842	3.08789	1.93012e-05
RGD1565133	NW_003809130.1	-22.5864	3.85342	0.000144958
LOC100363856	NW_003809131.1	-19.5103	2.60468	9.65471e-14
LOC691884	NW_003809133.1	-21.0917	2.19892	0.000535053
LOC691886	NW_003809133.1	-20.1949	2.29647	1.61638e-07
LOC299458	NW_003809133.1	-20.1544	2.37739	3.38217e-08
LOC100359978	NW_003809133.1	-21.4691	2.08789	0.00661075
Klf16	NW_003809267.1	-17.333	1.1604	2.25075e-12
LOC100361991	NW_003809431.1	-18.3963	1.06364	6.94146e-06
Lyc2	NW_003809448.1	-15.076	1.50818	8.5741e-90
Wif1	NW_003809449.1	-21.3082	2.40982	0.000546113
RGD1565316	NW_003809577.1	-21.7136	2.42892	0.00434351
Zfp7	NW_003809579.1	-35.8816	28.2689	0.0078125
Zfp647	NW_003809579.1	-20.3566	1.39399	0.0024589
LOC100362333	NW_003809584.1	-21.8376	2.181	0.00442505
Pdxp	NW_003809588.1	-20.2329	1.39045	0.00208811
LOC100911068	NW_003809752.1	-19.1778	1.16082	0.00021891
Cib2	NW_003809833.1	-19.4469	1.21342	0.000317317
Nrg4	NW_003809833.1	-16.305	1.5637	2.87562e-42
Cyp1a1	NW_003809836.1	-18.3025	2.60726	5.76263e-30
RGD1562618	NW_003809836.1	-17.7998	1.00772	2.51654e-07
Igdcc3	NW_003809851.1	-19.7485	2.61031	9.32627e-12
Gcnt3	NW_003809875.1	-22.2799	2.4664	0.00738525
Rasgrf1	NW_003809923.1	-21.0157	1.82485	0.00332689
Spsb4	NW_003809947.1	-17.1098	1.88773	2.60487e-35
Cpne4	NW_003809967.1	-17.6806	1.16908	2.58078e-10
Dclk3	NW_003809988.1	-20.1245	1.60726	0.000535436
LOC100910424	NW_003809988.1	-17.5584	1.02346	6.63933e-09
Acaa1b	NW_003809998.1	-16.2579	1.62451	1.25846e-46
Acvr2b	NW_003809998.1	-19.7089	1.26846	0.000914391
Fam198a	NW_003809998.1	-17.3412	1.08497	6.98336e-11
RGD1566368	NW_003810007.1	-21.8376	2.181	0.00442505
LOC100910526	NW_003810080.1	-20.3357	1.43581	0.00164149
Unc5cl	NW_003810138.1	-16.0683	1.09996	2.72751e-25
LOC682829	NW_003810138.1	-21.3082	2.40982	0.000546113
Ttbk1	NW_003810144.1	-19.5798	1.52677	1.95191e-05
Slc25a27	NW_003810151.1	-19.8892	1.84688	6.45907e-06
LOC100362372	NW_003810169.1	-21.6414	2.57331	0.00154388
LOC100362897	NW_003810171.1	-22.9004	3.22539	0.00634766
Ptp4a1	NW_003810181.1	-15.6104	1.3766	2.47392e-52
Tesp1	NW_003810195.1	-22.7264	3.57331	0.000976563
Pou3f3	NW_003810205.1	-19.9361	2.51012	1.69384e-09
Gulp1	NW_003810205.1	-19.5837	1.07408	0.00294276
LOC685203	NW_003810213.1	-20.8762	1.65904	0.00455138
LOC689991	NW_003810242.1	-21.1766	2.02899	0.0023157
Igfbp2	NW_003810251.1	-19.1721	1.06713	0.000674719
Sphkap	NW_003810251.1	-20.1024	1.20653	0.00778744
LOC100909478	NW_003810286.1	-20.9602	1.93588	0.00131873
Ddx11	NW_003810302.1	-18.9204	1.0966	0.000226811
Ccnf	NW_003810372.1	-17.2509	1.0413	5.8708e-11
Eci1	NW_003810372.1	-12.6044	1.42043	0
Dnase1l2	NW_003810372.1	-20.0133	1.38487	0.00184155
LOC685297	NW_003810372.1	-21.3082	2.40982	0.000546113
Cacna1h	NW_003810372.1	-21.4691	4.08789	1.04792e-08
RGD1564516	NW_003810418.1	-18.2477	1.88697	1.53734e-16
Trim7	NW_003810425.1	-21.4339	2.98835	5.94761e-05
Rasgef1c	NW_003810431.1	-22.9004	3.22539	0.00634766
LOC686506	NW_003810431.1	-18.084	1.09277	2.39064e-07
Olr1414	NW_003810438.1	-18.8762	1.87287	5.9695e-11
LOC100125361	NW_003810456.1	-19.6287	1.27292	0.000534964
Clec10a	NW_003810468.1	-19.2939	1.26846	0.000132163
Slc13a5	NW_003810468.1	-16.8592	1.85182	7.77433e-40
P2rx5	NW_003810468.1	-20.8605	2.13519	0.000312551
Spag5	NW_003810498.1	-19.9646	1.48217	0.000584365
Tlcd1	NW_003810498.1	-20.3154	1.22539	0.00660882
LOC100912246	NW_003810505.1	-19.8993	1.41366	0.000729905
LOC360228	NW_003810505.1	-12.7275	2.54369	0
Car4	NW_003810517.1	-35.7206	28.5909	0.00195313
Lpo	NW_003810520.1	-21.3605	3.13519	1.09286e-05
LOC100363347	NW_003810532.1	-20.2361	1.15298	0.00794273
LOC691153	NW_003810542.1	-21.2073	1.96759	0.00371917
Ppp1r1b	NW_003810542.1	-21.0157	1.82485	0.00332689
Nr1d1	NW_003810542.1	-15.3614	1.58832	7.22474e-82
Tns4	NW_003810542.1	-35.5314	28.9694	0.000244141
Krt23	NW_003810542.1	-21.8376	2.181	0.00442505
LOC303566	NW_003810542.1	-21.4691	2.08789	0.00661075
Kcnj16	NW_003810558.1	-20.5864	1.85342	0.000430857
RGD1562667	NW_003810570.1	-20.3644	1.65348	0.000535585
Cd300e	NW_003810570.1	-35.6519	28.7284	0.000976562
RGD1311078	NW_003810573.1	-17.1078	1.02089	2.27707e-11
Socs3	NW_003810577.1	-17.1114	1.13764	1.20691e-13
Donson	NW_003810682.1	-18.8115	1.14447	4.41003e-05
Runx1	NW_003810682.1	-18.2042	1.44778	1.21658e-10
LOC681177	NW_003810683.1	-19.7833	1.1196	0.0051524
LOC680520	NW_003810710.1	-35.8816	28.2689	0.0078125
Nfkbiz	NW_003810716.1	-15.367	1.07749	1.19517e-38
Retnlg	NW_003810726.1	-22.0451	2.93588	0.000402451
LOC685767	NW_003810750.1	-19.9212	2.01389	1.10973e-06
Lmln	NW_003810774.1	-20.1189	1.38745	0.00318525
LOC100910849	NW_003810774.1	-20.6301	1.76596	0.00106502
Hrasls	NW_003810792.1	-20.0364	2.03445	3.01595e-06
Kng1l1	NW_003810793.1	-8.54162	1.58876	0
Kng1	NW_003810796.1	-8.31785	1.65014	0
Dgkg	NW_003810796.1	-18.9469	1.04349	0.000420968
LOC363827	NW_003810817.1	-19.5229	1.06141	0.00244423
LOC100909890	NW_003810820.1	-21.0917	2.19892	0.000535053
LOC680329	NW_003810820.1	-15.4059	1.99728	7.81431e-124
LOC100361706	NW_003810820.1	-20.2073	1.96759	8.69937e-06
Hira	NW_003810820.1	-19.0964	1.11743	0.000213391
Scarf2	NW_003810822.1	-19.4926	1.25628	0.000263637
Ccl25	NW_003810873.1	-22.7264	3.57331	0.000976563
LOC100911852	NW_003810878.1	-20.4233	1.26072	0.0079159
Cyp3a18	NW_003810920.1	-10.8268	1.38833	0
Bhlha15	NW_003810926.1	-17.3516	1.27582	2.49477e-14
Chst12	NW_003810931.1	-18.6692	1.04394	6.42838e-05
Asmt	NW_003810933.1	-35.4281	29.1758	6.10352e-05
Cyp3a9	NW_003810935.1	-14.2699	1.03721	1.35151e-74
LOC680711	NW_003810936.1	-21.0451	3.76596	8.22546e-10
RGD1559954	NW_003810936.1	-21.2011	2.62394	0.000113074
LOC685157	NW_003810966.1	-21.8376	2.181	0.00442505
RGD1566006	NW_003810991.1	-21.4339	2.15828	0.00407732
Pcolce	NW_003810991.1	-16.0039	1.40362	1.23267e-41
Rabl5	NW_003810991.1	-20.2361	1.15298	0.00794273
Por	NW_003810991.1	-12.137	1.18197	0
Caln1	NW_003811000.1	-19.0248	1.16285	9.18203e-05
Cux2	NW_003811067.1	-18.1765	1.6261	2.89131e-13
Sds	NW_003811067.1	-12.9572	1.38026	0
Tbx3	NW_003811070.1	-18.4859	1.33914	7.58807e-08
Oasl	NW_003811077.1	-17.7675	1.07221	2.28403e-08
Ren	NW_003811274.1	-18.5464	1.28952	5.28986e-07
Prg4	NW_003811295.1	-13.1489	1.46598	2.08E-317
Lamc2	NW_003811301.1	-17.1493	1.27166	1.91981e-16
Rgs16	NW_003811301.1	-17.0454	2.18534	1.76457e-48
Dnm3	NW_003811314.1	-19.5296	3.04799	4.77404e-18
Adcy10	NW_003811314.1	-18.3764	1.55815	5.37976e-11
Grem2	NW_003811340.1	-15.6871	1.312	1.55094e-45
Rgs7	NW_003811340.1	-17.142	1.39731	9.58941e-20
LOC100362350	NW_003811384.1	-21.0401	2.30201	0.000324063
Fras1	NW_003811457.1	-17.4379	1.13468	2.69445e-11
Cxcl1	NW_003811470.1	-15.7268	1.97068	4.43289e-97
Sult1d1	NW_003811482.1	-21.8376	3.35092	1.04904e-05
LOC498350	NW_003811508.1	-22.6301	3.76596	0.000274658
Slit2	NW_003811595.1	-20.1949	1.23544	0.00380165
Kcnma1	NW_003811708.1	-18.3447	1.99691	1.33416e-17
Tgm1	NW_003811825.1	-17.7089	2.09853	6.09831e-29
Trim13	NW_003811864.1	-19.7288	1.07262	0.00591843
Kcnrg	NW_003811864.1	-21.0758	1.70456	0.00813006
Ephx2	NW_003811864.1	-14.9506	1.49104	1.78413e-95
Bora	NW_003811954.1	-18.3574	1.08199	4.25352e-06
Colq	NW_003812023.1	-21.5451	3.93588	1.23313e-07
Cyp4f18	NW_003812064.1	-19.9469	1.3185	0.00223255
LOC100911556	NW_003812132.1	-20.9874	1.88144	0.0021024
Gpm6a	NW_003812169.1	-16.8988	1.05354	1.4354e-13
Ankrd37	NW_003812191.1	-18.661	1.36422	1.9896e-07
LOC498634	NW_003812191.1	-21.3082	2.40982	0.000546113
Pdgfrl	NW_003812200.1	-19.3428	1.05284	0.00219491
LOC688765	NW_003812219.1	-20.4233	1.26072	0.0079159
Csmd1	NW_003812272.1	-20.849	1.71349	0.00293506
Testin	NW_003812326.1	-22.2799	2.4664	0.00738525
Cap2	NW_003812357.1	-18.7435	1.28053	2.0566e-06
Gcnt2	NW_003812371.1	-17.0122	1.23646	3.20966e-17
Irf4	NW_003812400.1	-19.0719	1.06852	0.000340998
Mastl	NW_003812550.1	-20.7264	1.57331	0.00393317
Abhd3	NW_003812568.1	-17.2884	1.40227	6.71791e-18
Cabyr	NW_003812571.1	-19.8732	1.10476	0.0086415
Dsg1b	NW_003812589.1	-19.0008	1.73681	3.76716e-09
RGD1562080	NW_003812595.1	-18.6472	1.73174	2.21218e-11
Pik3c3	NW_003812621.1	-13.4394	1.06134	1.62936e-137
Mzb1	NW_003812630.1	-19.1857	1.48478	3.17989e-06
Spink1	NW_003812663.1	-14.2497	1.054	3.90183e-78
Spink3	NW_003812663.1	-17.7941	2.03706	1.23482e-25
Trim36	NW_003812676.1	-19.9469	1.96236	2.82202e-06
LOC100359896	NW_003812691.1	-18.9885	1.43434	8.02856e-07
LOC688523	NW_003812691.1	-22.9004	3.22539	0.00634766
Camk2a	NW_003812714.1	-35.8816	28.2689	0.0078125
Ces2e	NW_003812795.1	-15.8809	1.41479	4.87252e-46
Ces2j	NW_003812795.1	-18.6559	1.21847	2.49154e-06
Pdp2	NW_003812798.1	-16.4575	1.19222	1.22763e-22
Mt1a	NW_003812809.1	-12.5923	1.80645	0
Mt2A	NW_003812809.1	-12.9583	2.20908	0
B3gnt9	NW_003812923.1	-19.2152	1.1948	0.000186402
Nol3	NW_003812923.1	-18.3369	1.06462	4.87027e-06
Lrrc29	NW_003812923.1	-18.7794	1.04836	0.000150133
Il34	NW_003812928.1	-17.9192	1.27937	2.11411e-10
Hsd17b2	NW_003812944.1	-10.9084	1.32947	0
Tubb3	NW_003812955.1	-20.1079	1.89149	3.01159e-05
LOC680336	NW_003812996.1	-22.2799	2.4664	0.00738525
Ddr1	NW_003813015.1	-16.1896	1.5378	3.86864e-44
Ltb	NW_003813018.1	-16.3261	1.12975	2.26668e-22
Ly6g6d	NW_003813019.1	-22.2799	2.4664	0.00738525
Vpreb3	NW_003813047.1	-21.8842	2.08789	0.00753784
Nodal	NW_003813078.1	-20.7974	1.81658	0.00119324
Rfx6	NW_003813078.1	-19.917	1.19222	0.00535486
LOC685471	NW_003813387.1	-21.273	1.83635	0.00935531
Gdpd2	NW_003813414.1	-22.9004	3.22539	0.00634766
Uprt	NW_003813438.1	-21.0157	1.82485	0.00332689
LOC685268	NW_003813484.1	-20.1372	1.35092	0.00460131
Serpina7	NW_003813571.1	-15.0895	1.09401	9.75561e-48
Il13ra2	NW_003813587.1	-18.7537	1.8028	2.95451e-11
Igsf1	NW_003813641.1	-22.9004	3.22539	0.00634766
